# Supplementary material for: Iron limitation in M. tuberculosis has broad impact on central carbon metabolism
Source: Commun Biol. 2022 Jul 9;5:685. doi: 10.1038/s42003-022-03650-z (PMC9271047; doi:10.1038/s42003-022-03650-z)
Supplement: Supplementary file 4 — Supplementary Data 1 [file 42003_2022_3650_MOESM4_ESM.xlsx]

## Sheet: Figure 1
Figure 1a (representative graph)				Percent inhibition values
Cmpd Molar	7H9 OADC		7H12 Oleate		7H12 Acetate		7H12 Cholesterol		7H12 Glucose		HMDM
5e-05	103.434	104.264	101.612	102.879	101.538	102.481	102.806	103.255	102.03	102.408	95.3484	94.6444
2.5e-05	101.848	102.192	101.304	102.086	101.546	102.013	102.866	103.713	100.646	101.295	92.2573	87.9786
1.25e-05	88.696	91.0077	97.5094	98.6332	100.785	100.779	102.427	102.782	99.3582	99.5236	72.3134	73.1228
6.25e-06	-7.46615	3.6433	37.7232	22.9782	44.2787	56.428	101.035	101.677	97.366	96.427	18.7701	14.0461
3.125e-06	-3.17199	4.27171	2.50273	9.34678	-6.49734	0.810215	43.7889	35.2481	83.4127	80.3752	-15.522	-7.30571
1.56e-06	-2.03486	-0.0224433	4.17932	14.1801	-6.23572	-2.35841	-3.35142	2.62317	14.0084	18.0204	-8.50701	-2.78828
7.8e-07	-4.34652	0.33665	5.25048	12.6959	-3.85779	9.05098	5.20918	6.81677	-7.22666	-0.295287	-13.0336	-12.2664
3.9e-07	-4.39889	8.82771	4.89612	12.1512	-6.44853	-3.38533	3.55205	4.81286	-5.61833	1.15753	-2.72825	-9.02779
1.9e-07	-12.9722	-6.98736	2.74369	11.8232	-6.5969	-3.19791	0.995764	3.17307	-1.54927	8.80743	-5.61448	-3.55213
9.7e-08	-0.224433	2.12464	4.00923	9.7963	-6.55395	-4.59187	-2.29125	-0.668797	-10.3351	-4.49624	-7.72702	1.04999
Figure 1b (summary graph)			EC50 values
OADC	Oleate	HMDM	Acetate	Cholesterol	Glucose
1.128e-05	1.558e-05	8.537e-06	6.21e-06	3.321e-06	2.207e-06
1.179e-05	1.411e-05	8.815e-06	7.628e-06	3.224e-06	2.668e-06
1.615e-05	1.388e-05	5.805e-06	6.39e-06	2.323e-06	4.103e-06
1.059e-05			4.246e-06	6.124e-06
			4.447e-06	4.141e-06
Student's Unpaired T-Test
Comparison		Value	Symbol
Oleate vs OADC		0.2397	ns
HMDM vs OADC		0.038	*
Acetate vs OADC		0.0015	**
Cholesterol vs OADC		0.0003	***
Glucose vs OADC		0.0018	**
Figure 1c (summary graphs)				CFU/mL
Day 5 OADC
DMSO				12.5 µM sAEL057				25 µM sAEL057				50 µM sAEL057
5.36667e+07	3.56667e+07	31500000	50000000	14500000	6000000	10500000	23000000	185000	400000	2350000	950000	25000	55000	300000	210000
				vs DMSO	P. Value:	0.0041	**	vs DMSO	P. Value:	0.0002	***	vs DMSO	P. Value:	0.0002	***
Day 10 OADC
DMSO				12.5 µM sAEL057				25 µM sAEL057				50 µM sAEL057
3.38333e+08	2.66667e+08	120000000	280000000	290000000	395000000	85000000	235000000	185000	160000	450000	2450000	5000	15000	250000	20000
				vs DMSO	P. Value:	>0.9999	ns		P. Value:	0.0017	**	vs DMSO	P. Value:	0.0016	**
Figure 1d (summary graphs)				CFU/mL
Day 5 Cholesterol
DMSO				12.5 µM sAEL057				25 µM sAEL057				50 µM sAEL057
4.16667e+07	4.43333e+07	31500000	50000000	2250000	2000000	4000000	17000000	300000	300000	750000	850000	460000	2850000	1600000	900000
				vs DMSO	P. Value:	0.0005	***	vs DMSO	P. Value:	<0.0001	****	vs DMSO	P. Value:	<0.0001	****
Day 10 Cholesterol
DMSO				12.5 µM sAEL057				25 µM sAEL057				50 µM sAEL057
145000000	120000000	120000000	280000000	2350000	8500000	7100000	8000000	175000	200000	130000	550000	130000	65000	5000	200000
				vs DMSO	P. Value:	0.0059	**	vs DMSO	P. Value:	0.005	**	vs DMSO	P. Value:	0.0049	**
Figure 1e (summary graphs)				CFU/mL
4dpi HMDM
DMSO				12.5 µM sAEL057				25 µM sAEL057				50 µM sAEL057
7000000	5500000	11500000	7000000	185000	100000	1550000	1300000	25000	125000	100000	255000	150000	225000	180000	400000
				vs DMSO	P. Value:	0.0021	**	vs DMSO	P. Value:	0.0011	**	vs DMSO	P. Value:	0.0012	**
8 dpi HMDM
DMSO				12.5 µM sAEL057				25 µM sAEL057				50 µM sAEL057
8000000	18750000	21500000	18000000	85000	25000	25000	35000	11500	3500	25000		40000	15000	230000
				vs DMSO	P. Value:	0.0014	**		P. Value:	0.0052	**	vs DMSO	P. Value:	0.0053	**

## Sheet: Figure 2
GEO Accession Number:			GSE196816
Dual Seq from HMDMs								Dual Seq from HMDMs								Cholesterol Media						Cholesterol Media
sAEL057 vs DMSO (Mtb genes)								mCLB073 vs DMSO (Mtb genes)								sAEL057 vs DMSO						mCLB073 vs DMSO
	Gene Name	baseMean	log2FoldChange	lfcSE	pvalue	padj			Gene Name	baseMean	log2FoldChange	lfcSE	pvalue	padj		product	TubercuList	Gene	log2(FC)	padj		product	TubercuList	Gene	log2(FC)	padj
gene1210	Rv1157c	59.1692	-2.82603	0.319677	8.70376e-20	1.2838e-17		gene1272	Rv1219c	317.812	-2.65487	0.573915	9.10124e-08	3.59827e-06		bacterioferritin BfrB	Rv3841	BfrB	-5.806	0		methylcitrate synthase PrpC	Rv1131	PrpC	-5.228	1.23154e-32
gene1211	Rv1158c	52.8372	-2.81028	0.370604	2.15698e-15	1.79826e-13		gene3699	Rv3559c	94.736	-2.61299	0.349582	4.14582e-15	8.83291e-13		hypothetical protein	Rv2438A	Rv2438A	-4.607	NA		fumarate reductase FrdA	Rv1552	FrdA	-5.155	6.79937e-31
gene3542	Rv3413c	135.578	-2.63522	0.298127	7.02734e-20	1.07799e-17		gene3700	FadE30	215.545	-2.56334	0.367726	1.0018e-13	1.35857e-11		transposase	Rv1764	Rv1764	-4.47	NA		coA-transferase; overlaps another CDS with the same product name	Rv3551	Rv3551	-5.105	4.67627e-38
gene3543	SigD	220.414	-2.45035	0.207261	1.25187e-33	9.60187e-31		gene3697	Rv3557c	385.544	-2.41417	0.294051	8.84615e-18	2.60961e-15		transposase	Rv2013	Rv2013	-3.534	NA		coA-transferase; overlaps another CDS with the same product name	Rv3552	Rv3552	-5.091	7.0282e-33
gene3007	xerC	126.135	-2.39161	0.293307	9.06987e-18	1.15943e-15		gene3690	EchA20	275.751	-2.40481	0.352717	4.54565e-13	5.2826e-11		outer membrane protein MctB	Rv1698	MctB	-2.983	3.03533e-12		oxidoreductase	Rv3553	Rv3553	-5.024	1.86591e-39
gene1492	Rv1435c	278.919	-2.37067	0.260912	3.87818e-21	7.43641e-19		gene3703	FadE32	91.142	-2.38979	0.420512	6.85692e-10	4.61338e-08		hypothetical protein	Rv1697	Rv1697	-2.858	3.77112e-10		acyl-CoA dehydrogenase FadE30	Rv3560c	FadE30	-4.999	1.58471e-59
gene3864	Rv3717	64.5673	-2.36661	0.302602	5.99529e-16	5.47427e-14		gene3705	AspB	96.1598	-2.32893	0.384497	4.96794e-11	4.23379e-09		NADH dehydrogenase subunit A NuoA	Rv3145	NuoA	-2.663	3.43023e-51		fatty-acid-CoA ligase FadD3	Rv3561	FadD3	-4.834	5.8152e-48
gene134	FbpC	346.302	-2.34155	0.305863	1.18005e-15	1.02852e-13		gene171	Mce1R	53.9907	-2.32299	0.423307	3.20464e-09	1.80732e-07		iron-regulated peptidyl-prolyl cis-trans isomerase A PpiA	Rv0009	PpiA	-2.496	4.70013e-33		hypothetical protein	Rv0689c	Rv0689c	-4.769	0.0327032
gene1745	Rv1697	317.013	-2.23204	0.217128	4.55207e-26	1.61994e-23		gene3691	Rv3551	246.385	-2.26121	0.356008	4.78368e-12	4.83255e-10		tyrosine recombinase xerC	Rv2894c	xerC	-2.423	7.10778e-14		3-oxoacyl-[acyl-carrier protein] reductase	Rv3559c	Rv3559c	-4.681	1.53885e-37
gene1746	MctB	153.708	-2.22652	0.244406	5.23088e-21	9.11837e-19		gene1271	Rv1218c	179.617	-2.18168	0.585115	5.802e-06	0.000128304		penicillin-binding lipoprotein	Rv2864c	Rv2864c	-2.356	8.70579e-12		acetyl-CoA acetyltransferase FadA6	Rv3556c	FadA6	-4.649	3.77297e-34
gene4010	EthA	1007.39	-2.18121	0.573491	2.9843e-06	6.97853e-05		gene3702	FadE31	226.015	-2.16979	0.333912	3.38727e-12	3.62224e-10		hypothetical protein	Rv1251c	Rv1251c	-2.334	7.04989e-14		acyl-CoA dehydrogenase FadE31	Rv3562	FadE31	-4.542	4.5473e-38
gene4011	EthR	172.244	-2.18029	0.479277	1.40137e-07	4.07142e-06		gene3696	FadA6	636.527	-2.16262	0.272439	1.11722e-16	2.85636e-14		lipoprotein LprE	Rv1252c	LprE	-2.274	3.03861e-10		transcriptional regulator Mce1R	Rv0165c	Mce1R	-4.53	8.49305e-76
gene3966	PirG	240.993	-2.1624	0.206951	1.29283e-26	5.50888e-24		gene3692	Rv3552	172.521	-2.14551	0.315442	7.66105e-13	8.64122e-11		phospholipase C1 PlcA	Rv2351c	PlcA	-2.176	4.95442e-05		2-methylcitrate dehydratase PrpD	Rv1130	PrpD	-4.482	3.69366e-31
gene2425	PlcC	46.2771	-2.09446	0.296754	9.98239e-14	6.83615e-12		gene3693	Rv3553	169.431	-2.13547	0.397512	3.37093e-09	1.84679e-07		oxidoreductase	Rv0338c	Rv0338c	-2.108	8.48553e-39		acyl-CoA dehydrogenase FadE32	Rv3563	FadE32	-4.481	3.86056e-46
gene2426	PlcB	51.4317	-2.08759	0.316544	3.03641e-12	1.68763e-10		gene3381	AlkB	535.609	-2.01247	0.356463	7.99095e-10	5.19412e-08		hypothetical protein	Rv0430	Rv0430	-2.107	2.32963e-09		enoyl-CoA hydratase EchA20	Rv3550	EchA20	-4.346	7.63054e-31
gene260	Rv0250c	51.6662	-2.06654	0.358271	5.19757e-10	2.1433e-08		gene3380	RubA	21.6452	-1.93535	0.673021	0.000432157	0.00462345		acid phosphatase SapM	Rv3310	SapM	-2.089	0.000571702		acyl-CoA dehydrogenase FadE33	Rv3564	FadE33	-4.337	2.64301e-34
gene1872	Rv1816	65.3606	-1.94618	0.287651	1.10872e-12	6.74913e-11		gene3701	FadD3	277.613	-1.84378	0.344541	4.46258e-09	2.36259e-07		mycolyltransferase II	Rv0519c	Rv0519c	-2.076	2.48103e-08		carboxylesterase LipQ	Rv2485c	LipQ	-4.323	2.65414e-87
gene3335	Rv3209	72.636	-1.94368	0.287987	1.02207e-12	6.32199e-11		gene3442	Rv3312A	25.294	-1.79014	0.807996	0.00111885	0.00961674		lipoprotein LprI	Rv1541c	LprI	-2.039	2.81023e-06		oxidoreductase	Rv3549c	Rv3549c	-4.289	4.64601e-33
gene3439	SapM	46.5934	-1.89547	0.244398	8.99641e-16	8.02354e-14		gene3655	FadD19	121.781	-1.78128	0.358967	3.47201e-08	1.53048e-06		alanine and proline rich protein	Rv1158c	Rv1158c	-2.024	3.14903e-05		transcriptional regulator	Rv3557c	Rv3557c	-4.281	1.55233e-25
gene1125	LipU	48.7559	-1.805	0.355388	2.39581e-08	8.1309e-07		gene3694	FdxB	143.558	-1.78072	0.364832	5.28349e-08	2.20241e-06		bacterioferritin BfrA	Rv1876	BfrA	-2.005	2.20205e-36		fumarate reductase FrdB	Rv1553	FrdB	-4.191	2.59456e-14
gene540	Rv0519c	49.8789	-1.78626	0.300767	2.25015e-10	9.80606e-09		gene260	Rv0250c	51.6662	-1.72464	0.40396	1.36089e-06	3.78191e-05		phospholipase C4 PlcD	Rv1755c	PlcD	-1.991	0.000531688		aspartate aminotransferase AspB	Rv3565	AspB	-4.012	2.1329e-28
gene2048	Rv1987	122.467	-1.70375	0.238341	6.31099e-14	4.48197e-12		gene3677	Rv3537	128.251	-1.71404	0.314446	5.12017e-09	2.65349e-07		phospholipase C3 PlcC	Rv2349c	PlcC	-1.965	6.11337e-07		hypothetical protein	Rv3531c	Rv3531c	-4.012	4.27652e-26
gene42	Mtc28	198.955	-1.69385	0.217685	3.81738e-16	3.59992e-14		gene3686	FadA5	84.4922	-1.69376	0.359158	1.95468e-07	6.76809e-06		hypothetical protein	Rv2033c	Rv2033c	-1.962	2.8234e-14		transcriptional regulator	Rv1129c	Rv1129c	-3.871	6.51997e-18
gene1807	Rv1754c	18.0499	-1.67447	0.475711	2.82514e-05	0.000496992		gene3669	Rv3529c	18.134	-1.65938	0.74266	0.00173806	0.0137149		penicillin-binding protein DacB1	Rv3330	DacB1	-1.962	9.33744e-08		oxidoreductase	Rv3530c	Rv3530c	-3.839	9.37024e-30
gene116	Rv0111	140.315	-1.67057	0.211915	2.19597e-16	2.2162e-14		gene3143	Rv3026c	17.6206	-1.54421	0.602847	0.00060308	0.00594553		hypothetical protein	Rv2927c	Rv2927c	-1.921	2.52088e-08		transposase	Rv2013	Rv2013	-3.498	0.203665
gene1536	Rv1478	77.4664	-1.66808	0.260127	1.16937e-11	5.82407e-10		gene3889	Rv3740c	263.506	-1.52884	0.32958	2.33112e-07	7.70675e-06		alanine and proline rich protein	Rv1157c	Rv1157c	-1.909	2.17579e-05		fatty-acid-CoA ligase FadD19	Rv3515c	FadD19	-3.474	1.11425e-90
gene1535	Rv1477	286.62	-1.58491	0.175792	1.62058e-20	2.58955e-18		gene3689	Rv3549c	351.393	-1.52532	0.290921	8.35384e-09	4.05531e-07		hypothetical protein	Rv3857Ac	Rv3857Ac	-1.897	1.03764e-16		acetyl-CoA acetyltransferase FadA5	Rv3546	FadA5	-3.301	7.54461e-30
gene1940	RpfC	407.275	-1.56671	0.236751	2.49006e-12	1.40432e-10		gene3379	RubB	56.4729	-1.50402	0.377187	5.35284e-06	0.000122923		cell division protein sepF	Rv2147c	sepF	-1.893	1.12894e-08		oxidoreductase	Rv3538	Rv3538	-3.289	6.06123e-21
gene1871	Rv1815	145.595	-1.56586	0.267947	3.30934e-10	1.41015e-08		gene3704	FadE33	83.7274	-1.47183	0.468649	7.81909e-05	0.0011489		hypothetical protein	Rv3258c	Rv3258c	-1.837	1.52487e-10		deazaflavin-dependent nitroreductase	Rv3178	Rv3178	-3.282	0.0988551
gene1556	LipL	370.146	-1.52625	0.148421	6.37143e-26	2.0362e-23		gene72	SdaA	184.642	-1.46073	0.334717	5.87898e-07	1.77527e-05		transmembrane acyltransferase	Rv0111	Rv0111	-1.816	8.87149e-19		fatty-acid-CoA ligase FadD5	Rv0166	FadD5	-3.273	4.93881e-63
gene3997	BfrB	2767.97	-1.52259	0.337095	2.70705e-07	7.63349e-06		gene3445	Cdd	5.59622	-1.44257	0.903502	0.00612873	0.0358835		NADH dehydrogenase subunit B NuoB	Rv3146	NuoB	-1.806	1.59905e-29		fatty-acid-CoA ligase	Rv1549	Rv1549	-3.27	8.5074e-05
gene2217	sepF	334.953	-1.51697	0.186996	3.50921e-17	3.95818e-15		gene3378	Rv3249c	233.558	-1.43263	0.218749	5.84985e-12	5.60855e-10		N-acetylmuramoyl-L-alanine amidase	Rv3717	Rv3717	-1.801	1.09099e-05		fatty-acid-CoA ligase FadD11	Rv1550	FadD11	-3.184	4.59752e-26
gene2819	Rv2721c	444.74	-1.50806	0.214255	1.26436e-13	8.5067e-12		gene1270	Rv1217c	129.543	-1.42984	0.679139	0.000999307	0.00878978		DNA polymerase III epsilon subunit DnaQ	Rv3711c	DnaQ	-1.782	9.23974e-23		oxidoreductase	Rv3570c	Rv3570c	-3.154	2.70363e-27
gene2427	PlcA	14.1884	-1.46819	0.401915	1.94995e-05	0.000363013		gene354	IniB	936.066	-1.38523	0.354156	5.81712e-06	0.000128304		methyltransferase	Rv1220c	Rv1220c	-1.781	2.15982e-11		3-oxosteroid 1-dehydrogenase	Rv3537	Rv3537	-3.116	1.77908e-27
gene1124	Rv1075c	18.9089	-1.4516	0.451126	8.64743e-05	0.00133721		gene890	Rv0849	9.45297	-1.37233	0.67894	0.00375963	0.0246044		lipoprotein LpqJ	Rv0344c	LpqJ	-1.753	2.60618e-08		transcriptional regulator TetR/AcrR-family	Rv0232	Rv0232	-3.086	2.92857e-13
gene171	Mce1R	53.9907	-1.43756	0.333541	1.02291e-06	2.6328e-05		gene1180	Rv1128c	302.658	-1.34737	0.24029	1.46807e-09	8.93658e-08		phospholipase C2 PlcB	Rv2350c	PlcB	-1.75	7.33037e-05		hypothetical protein	Rv2438A	Rv2438A	-3.046	0.50995
gene2653	Rv2560	21.6204	-1.41608	0.353284	4.56241e-06	0.000101138		gene204	Rv0196	69.7384	-1.32463	0.471174	0.000252905	0.00306928		threonine and proline rich protein	Rv3209	Rv3209	-1.718	1.88509e-08		oxidoreductase	Rv3548c	Rv3548c	-3.015	9.06152e-17
gene1627	Rv1566c	111.438	-1.38728	0.231654	1.45857e-10	6.51998e-09		gene573	FadD8	129.249	-1.30239	0.227207	9.61e-10	6.14239e-08		exported protein	Rv1433	Rv1433	-1.687	3.61991e-05		tRNA-Gln		#N/A	-2.974	0.39008
gene1939	Rv1883c	297.13	-1.36121	0.234903	4.73458e-10	1.9736e-08		gene1873	Rv1817	71.2967	-1.30038	0.244672	1.07899e-08	5.0463e-07		oxidoreductase	Rv3352c	Rv3352c	-1.681	0.0143386		cytochrome P450 125 Cyp125	Rv3545c	Cyp125	-2.967	4.36647e-24
gene1305	LprE	10.0723	-1.32548	0.519344	0.000578098	0.00724512		gene172	FadD5	280.973	-1.2904	0.255029	4.6268e-08	1.97153e-06		holliday junction DNA helicase RuvB	Rv2592c	RuvB	-1.678	4.22836e-09		enoyl-CoA hydratase EchA19	Rv3516	EchA19	-2.95	2.22057e-18
gene3600	Rv1585c	19.2976	-1.31841	0.371748	3.07689e-05	0.000533932		gene59	Rv0057	190.159	-1.28619	0.233488	3.02889e-09	1.7337e-07		oxidoreductase	Rv0063	Rv0063	-1.653	1.33714e-09		hypothetical protein	Rv0250c	Rv0250c	-2.935	1.00774e-37
gene185	LprO	368.713	-1.30526	0.155155	3.79793e-18	5.02243e-16		gene1887	Rv1831	810.715	-1.28283	0.292484	7.22304e-07	2.14731e-05		PHOH-like protein PhoH2	Rv1095	PhoH2	-1.647	7.21051e-31		4%2C5-9%2C10-diseco-3-hydroxy-5%2C9%2C17-trioxoandrosta-1(10)%2C2-diene-4-oate hydrolase HsaD	Rv3569c	HsaD	-2.913	4.26558e-32
gene2977	Rv2864c	34.5247	-1.29583	0.265759	8.82993e-08	2.68752e-06		gene1611	FadD11	21.3741	-1.26641	0.536692	0.00139029	0.0113926		cytochrome P450 128 Cyp128	Rv2268c	Cyp128	-1.55	3.82631e-05		hypothetical protein	Rv3527	Rv3527	-2.877	3.11495e-39
gene1038	GalU	75.6347	-1.27232	0.195517	6.96611e-12	3.562e-10		gene3451	VapB44	25.7164	-1.26324	0.355371	3.3217e-05	0.000561176		two-component system transcriptional regulator%2C LuxR-family	Rv0195	Rv0195	-1.547	0.25698		hypothetical protein	Rv0459	Rv0459	-2.86	7.3113e-29
gene445	Rv0430	39.763	-1.25963	0.333661	1.22652e-05	0.000243715		gene933	Rv0892	100.693	-1.25848	0.315283	4.96385e-06	0.000114677		hypothetical protein	Rv0883c	Rv0883c	-1.542	4.42983e-07		ABC transporter permease YrbE1A	Rv0167	YrbE1A	-2.821	2.32044e-80
gene2221	FtsQ	87.0527	-1.236	0.194507	1.85446e-11	9.11778e-10		gene3662	Ltp4	57.0813	-1.24975	0.252821	9.31824e-08	3.64647e-06		potassium-transporting membrane protein KdpF	Rv1028A	KdpF	-1.539	0.0432689		3-ketosteroid-9-alpha-hydroxylase oxygenase component KshA	Rv3526	KshA	-2.817	1.16421e-32
gene3041	Rv2927c	250.432	-1.20454	0.179387	1.69109e-12	9.97742e-11		gene3679	PPE63	31.597	-1.24531	0.4325	0.000351568	0.00399915		transcriptional regulator	Rv1474c	Rv1474c	-1.519	6.24302e-13		ESAT-6 like protein EsxK	Rv1197	EsxK	-2.816	0.0767736
gene1273	Rv1220c	47.0014	-1.20034	0.273283	9.41403e-07	2.43938e-05		gene3683	FadE29	145.913	-1.24181	0.300531	3.0117e-06	7.35661e-05		NADH dehydrogenase subunit D NuoD	Rv3148	NuoD	-1.513	2.32933e-19		ABC transporter permease YrbE1B	Rv0168	YrbE1B	-2.79	7.02961e-69
gene3125	Rv3005c	321.759	-1.19981	0.161817	1.02655e-14	7.87361e-13		gene3688	Rv3548c	286.109	-1.23192	0.271709	4.09071e-07	1.28043e-05		NADH dehydrogenase subunit E NuoE	Rv3149	NuoE	-1.475	1.31456e-17		fumarate reductase FrdD	Rv1555	FrdD	-2.743	4.6918e-08
gene686	Mkl	1069.35	-1.18084	0.210897	1.61431e-09	6.38237e-08		gene3678	Rv3538	66.9314	-1.22216	0.336799	2.45267e-05	0.000429498		iron-regulated aconitate hydratase Can	Rv1475c	Can	-1.46	3.78476e-30		ribonucleoside-diphosphate reductase NrdB	Rv0233	NrdB	-2.724	6.34377e-10
gene2100	Rv2033c	22.8459	-1.18024	0.324572	2.27214e-05	0.000411022		gene73	GlyA2	80.3459	-1.19371	0.360134	5.76409e-05	0.000887762		hypothetical protein	Rv3811	Rv3811	-1.453	9.84306e-11		PPE family protein PPE18	Rv1196	PPE18	-2.671	0.0588394
gene2224	FtsW	301.975	-1.16559	0.153121	2.97341e-15	2.37563e-13		gene1078	KdpB	97.4586	-1.18919	0.447893	0.000403331	0.00441241		hypothetical protein	Rv2660c	Rv2660c	-1.444	NA		MCE-family protein Mce1A	Rv0169	Mce1A	-2.623	5.39101e-35
gene3387	Rv3258c	78.8413	-1.122	0.221855	4.25377e-08	1.39429e-06		gene3268	NuoB	152.552	-1.17985	0.28147	2.19397e-06	5.64689e-05		NADH dehydrogenase subunit K NuoK	Rv3155	NuoK	-1.442	2.01062e-06		hypothetical protein	Rv3857Ac	Rv3857Ac	-2.616	1.97208e-29
gene111	Rv0106	167.309	-1.10496	0.29777	1.52918e-05	0.000290317		gene1034	GrcC2	16.6011	-1.14387	0.538707	0.00276792	0.0195848		NADH dehydrogenase subunit F NuoF	Rv3150	NuoF	-1.42	2.41442e-19		chaperonin 2 GroEL2	Rv0440	GroEL2	-2.594	8.69713e-06
gene1269	Rv1216c	49.7427	-1.09774	0.365594	0.000166791	0.00240468		gene205	Rv0197	298.705	-1.11554	0.329762	4.58566e-05	0.000738908		proline and glycine and valine rich secreted protein	Rv1435c	Rv1435c	-1.414	2.17487e-05		transcriptional regulator KstR	Rv3574	KstR	-2.588	8.52716e-15
gene324	Rv0312	136.259	-1.08068	0.301778	2.51045e-05	0.000448807		gene3132	GatC	8.19214	-1.10905	0.59635	0.00467774	0.0288947		5-methyltetrahydropteroyltriglutamate-homocysteine methyltransferase MetE	Rv1133c	MetE	-1.411	6.94804e-22		hypothetical protein	Rv0104	Rv0104	-2.563	2.33007e-11
gene3459	DacB1	52.7051	-1.07753	0.239923	6.90797e-07	1.81452e-05		gene3089	RecG	60.1293	-1.10754	0.346706	0.00012247	0.00166551		NADPH:adrenodoxin oxidoreductase FprA	Rv3106	FprA	-1.409	5.85144e-23		ESAT-6 like protein EsxL	Rv1198	EsxL	-2.549	0.0872192
gene3103	HupB	795.963	-1.06304	0.162164	5.60535e-12	2.90493e-10		gene3042	TesA	111.087	-1.10405	0.26441	2.41745e-06	6.18061e-05		exported repetitive protein PirG	Rv3810	PirG	-1.401	1.85174e-05		transposase	Rv1764	Rv1764	-2.542	0.242816
gene3728	Rv3587c	175.009	-1.05342	0.187935	2.17834e-09	8.40399e-08		gene61	Rv0059	66.2734	-1.10323	0.31569	3.78909e-05	0.000629055		NADH dehydrogenase subunit C NuoC	Rv3147	NuoC	-1.4	1.0884e-16		hypothetical protein	Rv3529c	Rv3529c	-2.529	3.36392e-06
gene924	Rv0883c	94.4272	-1.03674	0.201047	2.67811e-08	8.93092e-07		gene3144	Rv3027c	50.8031	-1.10223	0.353053	0.000165215	0.00212618		transmembrane protein	Rv0996	Rv0996	-1.398	3.55479e-06		fumarate reductase FrdC	Rv1554	FrdC	-2.467	0.000350068
gene1304	Rv1251c	60.9906	-0.987386	0.314753	0.000148603	0.0021835		gene3890	Rv3741c	284.275	-1.08397	0.358799	0.00018544	0.00233936		hypothetical protein	Rv0396	Rv0396	-1.393	NA		hypothetical protein	Rv2660c	Rv2660c	-2.459	0.418811
gene2142	Rv2074	164.854	-0.962621	0.184867	1.83447e-08	6.338e-07		gene3695	Rv3555c	163.768	-1.07897	0.277865	9.69749e-06	0.00019877		hypothetical protein	Rv3745c	Rv3745c	-1.392	0.201359		MCE-family protein Mce1B	Rv0170	Mce1B	-2.441	4.40262e-40
gene179	LprK	250.844	-0.953695	0.253954	1.71335e-05	0.000323681		gene3675	Rv3535c	74.656	-1.07298	0.30041	3.62547e-05	0.000607148		hypothetical protein	Rv2680	Rv2680	-1.388	9.91406e-26		3-ketosteroid-9-alpha-hydroxylase reductase subunit KshB	Rv3571	KshB	-2.413	8.2021e-17
gene1611	FadD11	21.3741	-0.946863	0.455341	0.00271173	0.0252415		gene3270	NuoD	328.578	-1.04108	0.229812	6.09727e-07	1.8268e-05		6-O-acylglucoside esterase/glucoside 6-O-acyltransferase FbpC	Rv0129c	FbpC	-1.388	0.000104975		glycerol-3-phosphate O-acyltransferase PlsB1	Rv1551	PlsB1	-2.403	6.97947e-32
gene1490	Rv1433	37.9694	-0.925513	0.376343	0.00120046	0.0129907		gene2675	PpiB	46.14	-1.04012	0.361307	0.00035351	0.00399915		galactose-1-phosphate uridylyltransferase GalTb	Rv0619	GalTb	-1.384	NA		keto acyl-CoA thiolase Ltp4	Rv3522	Ltp4	-2.399	4.36519e-50
gene2429	PPE39	190.38	-0.909669	0.218251	3.58917e-06	8.24218e-05		gene3670	Rv3530c	34.4293	-1.0394	0.423882	0.00123873	0.0104178		MoaD-MoaE fusion protein MoaX	Rv3323c	MoaX	-1.381	NA		hypothetical protein	Rv3108	Rv3108	-2.388	0.00525317
gene3424	Rv3295	247.78	-0.901297	0.181177	7.32475e-08	2.28377e-06		gene3267	NuoA	60.4483	-1.03137	0.314011	9.27987e-05	0.00133791		ribonuclease D	Rv2681	Rv2681	-1.36	1.93244e-21		hypothetical protein	Rv1482c	Rv1482c	-2.362	0.00487684
gene1041	Rv0996	159.217	-0.888655	0.17724	6.58161e-08	2.10337e-06		gene3656	EchA19	51.6075	-1.02833	0.346096	0.000265834	0.00318585		holliday junction DNA helicase RuvA	Rv2593c	RuvA	-1.359	0.000256762		MCE-family protein Mce1C	Rv0171	Mce1C	-2.354	1.41352e-22
gene3269	NuoC	115.647	-0.884613	0.245786	3.52768e-05	0.000601274		gene231	Rv0223c	66.1703	-1.02202	0.310166	0.000103832	0.00145188		transposase	Rv2943	Rv2943	-1.353	4.2897e-10		acyl-CoA dehydrogenase FadE26	Rv3504	FadE26	-2.336	3.97889e-22
gene2223	Rv2153c	115.004	-0.882978	0.215968	5.07002e-06	0.000110475		gene174	YrbE1B	104.836	-1.01485	0.255031	7.23602e-06	0.000152672		integral membrane protein	Rv0658c	Rv0658c	-1.347	1.39415e-07		hypothetical protein	Rv0034	Rv0034	-2.328	1.01261e-06
gene173	YrbE1A	178.759	-0.876541	0.276794	0.000160013	0.00231566		gene3257	PPE51	348.759	-0.997209	0.364031	0.00036781	0.0041124		proline and glycine rich transmembrane protein	Rv2560	Rv2560	-1.346	0.000233736		fatty-acid-CoA ligase FadD8	Rv0551c	FadD8	-2.31	9.58877e-32
gene180	Mce1F	700.72	-0.873342	0.209311	3.24221e-06	7.49029e-05		gene3269	NuoC	115.647	-0.989952	0.26411	1.80634e-05	0.000339575		NADH dehydrogenase subunit G NuoG	Rv3151	NuoG	-1.325	3.78722e-20		molybdenum cofactor biosynthesis protein C1 MoaC1	Rv3111	MoaC1	-2.283	0.00545521
gene1720	Rv1672c	36.3018	-0.87036	0.250024	5.60907e-05	0.000907629		gene1269	Rv1216c	49.7427	-0.989147	0.393311	0.000843568	0.00778333		NADH dehydrogenase subunit H NuoH	Rv3152	NuoH	-1.323	8.38481e-13		hypothetical protein	Rv1894c	Rv1894c	-2.236	3.48771e-12
gene1019	FadE13	23.8101	-0.866244	0.352886	0.00130665	0.0138044		gene3708	Rv3567c	63.7415	-0.974391	0.30312	0.000141042	0.00185239		NADH dehydrogenase subunit I NuoI	Rv3153	NuoI	-1.313	2.14339e-10		hypothetical protein	Rv3555c	Rv3555c	-2.197	1.09922e-06
gene392	SecE2	32.9809	-0.864607	0.348155	0.00120253	0.0129907		gene1077	KdpA	51.3377	-0.965144	0.552858	0.00414726	0.0265966		NADH dehydrogenase subunit N NuoN	Rv3158	NuoN	-1.305	7.57942e-15		molybdenum cofactor biosynthesis protein D1 MoaD1	Rv3112	MoaD1	-2.185	0.0106797
gene476	Rv0459	14.5833	-0.863057	0.407589	0.00324773	0.0286982		gene236	Rv0228	48.5058	-0.963912	0.259593	2.37509e-05	0.000419745		hypothetical protein	Rv1632c	Rv1632c	-1.299	3.3713e-08		MCE-family protein Mce1D	Rv0172	Mce1D	-2.157	1.09527e-18
gene1713	Pks11	79.421	-0.857566	0.190007	7.70328e-07	2.00967e-05		gene2080	Rv2017	24.2804	-0.961213	0.475107	0.00370987	0.0243619		aspartate aminotransferase AspC	Rv0337c	AspC	-1.293	5.28848e-29		acyl-CoA dehydrogenase FadE29	Rv3543c	FadE29	-2.152	2.04416e-12
gene1679	Rv1632c	37.1403	-0.851073	0.374194	0.0020421	0.0201323		gene315	Rv0303	49.9753	-0.954351	0.397759	0.00141182	0.0115199		hypothetical protein	Rv0250c	Rv0250c	-1.287	3.278e-08		hypothetical protein	Rv3521	Rv3521	-2.15	1.95015e-45
gene178	Mce1D	436.469	-0.850078	0.234245	3.03326e-05	0.000528753		gene3718	Rv3577	30.7674	-0.952121	0.367416	0.000859411	0.00784724		alanine and proline rich protein	Rv3192	Rv3192	-1.275	NA		MCE-family lipoprotein LprK	Rv0173	LprK	-2.139	1.05703e-17
gene3967	Rv3811	322.38	-0.84275	0.139814	2.30871e-10	9.94823e-09		gene476	Rv0459	14.5833	-0.947444	0.549446	0.00826737	0.0456192		peptidyl-prolyl cis-trans isomerase B PpiB	Rv2582	PpiB	-1.266	0.00107276		nonspecific lipid-transfer protein	Rv1627c	Rv1627c	-2.127	4.37166e-40
gene4059	Rv3902c	19.179	-0.839881	0.316543	0.000845026	0.0098801		gene3793	Rv3651	200.077	-0.940453	0.274943	6.85337e-05	0.00101621		cell division transmembrane protein FtsK	Rv2748c	FtsK	-1.258	3.02529e-07		2-keto-4-pentenoate hydratase	Rv3536c	Rv3536c	-2.116	3.48044e-11
gene1938	Rv1882c	120.701	-0.83572	0.227015	2.80895e-05	0.000496421		gene686	Mkl	1069.35	-0.921521	0.213421	1.73305e-06	4.71365e-05		two-component system transcriptional regulator MtrA	Rv3246c	MtrA	-1.252	4.88607e-08		aldehyde dehydrogenase (NAD+)	Rv0458	Rv0458	-2.105	3.36409e-37
gene1749	xerD	121.61	-0.828759	0.221692	2.25532e-05	0.000409913		gene889	CysK2	23.2501	-0.921086	0.391233	0.00175672	0.0137418		superoxide dismutase [Fe] SodA	Rv3846	SodA	-1.252	3.31741e-06		ribonucleotide-transport ABC transporter ATP-binding protein Mkl	Rv0655	Mkl	-2.089	6.37551e-61
gene3280	NuoN	312.848	-0.824268	0.22358	2.85239e-05	0.000499494		gene2596	UMF1	30.9349	-0.908653	0.339251	0.000789119	0.00743357		NADH dehydrogenase subunit J NuoJ	Rv3154	NuoJ	-1.246	7.6815e-14		3%2C4-DHSA dioxygenase HsaC	Rv3568c	HsaC	-2.077	1.34735e-13
gene3375	MtrA	382.742	-0.819176	0.166393	1.16184e-07	3.47555e-06		gene3891	Rv3742c	339.592	-0.903108	0.360893	0.00105894	0.00922965		PE family protein PE29	Rv3022A	PE29	-1.245	0.329962		transposase	Rv3798	Rv3798	-2.076	0.0599574
gene2222	MurC	144.272	-0.809907	0.187176	2.03389e-06	4.95778e-05		gene3671	Rv3531c	76.6036	-0.889978	0.403836	0.00236167	0.0174845		toxin MazF2	Rv0659c	MazF2	-1.239	9.30431e-10		helicase/secretion neighborhood CpaE-like protein Ssd	Rv3660c	Ssd	-2.067	0.00159337
gene2218	Rv2148c	77.4653	-0.79469	0.251766	0.000192466	0.00272364		gene161	PntAb	25.5436	-0.884214	0.361145	0.00158892	0.0126948		nitrite extrusion protein 1 NarK1	Rv2329c	NarK1	-1.235	0.410177		acyl-CoA dehydrogenase FadE34	Rv3573c	FadE34	-2.067	2.81918e-22
gene1163	YchF	19.486	-0.774844	0.344686	0.00286295	0.0263296		gene3710	HsaD	149.413	-0.880916	0.268112	0.000128938	0.00174509		NADH dehydrogenase subunit L NuoL	Rv3156	NuoL	-1.235	6.86174e-14		acyl-CoA dehydrogenase FadE28	Rv3544c	FadE28	-2.065	1.46662e-13
gene934	Rv0893c	41.3775	-0.773411	0.286639	0.000840554	0.00985787		gene3043	Rv2929	32.4821	-0.878331	0.395641	0.00261462	0.0188125		pyridoxamine 5'-phosphate oxidase	Rv2074	Rv2074	-1.213	3.234e-06		PE-PGRS family protein PE_PGRS54	Rv3508	PE_PGRS54	-2.031	4.06972e-12
gene1091	Rv1043c	86.8206	-0.769256	0.216761	5.43193e-05	0.000890233		gene3131	GatA	72.608	-0.856874	0.288084	0.000343262	0.00394135		enoyl-CoA hydratase EchA18.1	Rv3374	EchA18.1	-1.199	0.0287211		potassium-transporting membrane protein KdpF	Rv1028A	KdpF	-2.03	0.0138959
gene362	Rv0349	40.1309	-0.75993	0.271701	0.000703521	0.00840499		gene175	Mce1A	295.674	-0.856524	0.236964	3.42667e-05	0.000576372		oxidoreductase	Rv3353c	Rv3353c	-1.199	0.0524851		hypothetical protein	Rv3542c	Rv3542c	-2.029	2.8145e-10
gene292	PPE3	1020.31	-0.753521	0.236415	0.000189952	0.00269802		gene3090	YloV	61.6427	-0.852226	0.345864	0.00147489	0.0119834		crossover junction endodeoxyribonuclease RuvC	Rv2594c	RuvC	-1.187	6.01421e-06		oxidoreductase	Rv3567c	Rv3567c	-2.01	5.1547e-10
gene177	Mce1C	428.152	-0.7494	0.231624	0.000181673	0.00259968		gene446	Rv0431	83.4869	-0.851469	0.264246	0.00014032	0.00184924		NADH dehydrogenase subunit M NuoK	Rv3157	NuoK	-1.187	1.33557e-13		lipid-transfer protein or keto acyl-CoA thiolase Ltp2	Rv3540c	Ltp2	-1.965	7.30722e-11
gene175	Mce1A	295.674	-0.74856	0.228173	0.000136871	0.00201884		gene3950	EmbA	334.647	-0.847509	0.232117	2.97352e-05	0.000511366		hydrophobic protein	Rv0460	Rv0460	-1.158	3.74905e-05		8-amino-7-oxononanoate synthase BioF2	Rv0032	BioF2	-1.959	5.22624e-09
gene352	Rv0339c	106.622	-0.741286	0.154988	2.90475e-07	8.13119e-06		gene2137	SigC	50.2688	-0.846593	0.319316	0.000941094	0.00834035		helicase HelZ	Rv2101	HelZ	-1.154	1.79597e-10		hypothetical protein	Rv1628c	Rv1628c	-1.955	1.7394e-24
gene3278	NuoL	582.877	-0.736873	0.240446	0.000341565	0.00459472		gene3685	Cyp125	186.612	-0.843096	0.348657	0.00158059	0.0126547		esterase/lipase LipP	Rv2463	LipP	-1.152	6.35329e-14		molybdenum cofactor biosynthesis protein A1 MoaA1	Rv3109	MoaA1	-1.92	2.87934e-06
gene1836	Rv1780	87.3384	-0.735771	0.243318	0.000343855	0.00459472		gene3680	Ltp2	84.6897	-0.842773	0.293904	0.000486066	0.00499749		integral membrane indolylacetylinositol arabinosyltransferase EmbB	Rv3795	EmbB	-1.148	1.03099e-12		pterin-4-alpha-carbinolamine dehydratase MoaB1	Rv3110	MoaB1	-1.913	0.0794977
gene359	AnsP2	314.329	-0.732834	0.171182	2.9592e-06	6.96228e-05		gene247	LpqI	193.069	-0.836933	0.20312	5.58278e-06	0.000126686		transmembrane protein	Rv0912	Rv0912	-1.14	1.37746e-05		galactose-1-phosphate uridylyltransferase GalTb	Rv0619	GalTb	-1.907	0.436783
gene953	Rv0912	14.7265	-0.73002	0.371589	0.00586306	0.0465525		gene314	Rv0302	118.399	-0.831033	0.318714	0.000982366	0.00866063		ferredoxin FdxC	Rv1177	FdxC	-1.139	9.67977e-12		fatty-acid-CoA ligase FadD34	Rv0035	FadD34	-1.899	1.56218e-06
gene2779	Rv2681	143.414	-0.720306	0.176299	7.36923e-06	0.000154432		gene2280	GcvT	129.142	-0.818551	0.256584	0.000161319	0.00208302		hypothetical protein	Rv3005c	Rv3005c	-1.137	1.28909e-08		helicase/secretion neighborhood ATPase	Rv3659c	Rv3659c	-1.896	0.00377661
gene172	FadD5	280.973	-0.718501	0.244139	0.000455806	0.00588558		gene173	YrbE1A	178.759	-0.816225	0.289304	0.000525348	0.00532992		hypothetical protein	Rv3267	Rv3267	-1.133	5.29333e-13		aminoglycoside phosphotransferase	Rv3168	Rv3168	-1.862	3.67231e-15
gene176	Mce1B	284.291	-0.713692	0.243305	0.000538424	0.00683727		gene1359	AtpB	171.534	-0.815151	0.214498	2.10993e-05	0.000385313		chitinase	Rv1987	Rv1987	-1.125	0.00831769		PPE family protein PPE3	Rv0280	PPE3	-1.86	1.09999e-26
gene2616	Rv2525c	87.2238	-0.710353	0.215051	0.000159059	0.00231057		gene3279	NuoK	421.331	-0.810327	0.240498	0.000100038	0.00141212		ESAT-6 like protein EsxT	Rv3444c	EsxT	-1.122	0.188		cytochrome P450 monooxygenase 142 Cyp142	Rv3518c	Cyp142	-1.844	7.74306e-14
gene3858	DnaQ	98.4393	-0.710159	0.195518	4.82397e-05	0.000797411		gene1163	YchF	19.486	-0.797603	0.421006	0.00630316	0.0367924		hypothetical protein	Rv3108	Rv3108	-1.121	0.156526		MCE-family protein Mce1F	Rv0174	Mce1F	-1.844	5.36511e-13
gene251	HtdX	115.715	-0.709429	0.275781	0.00134823	0.014127		gene2855	HsdM	62.1813	-0.78553	0.271392	0.000512781	0.00521622		potassium-transporting P-type ATPase A chain KdpA	Rv1029	KdpA	-1.121	0.000627736		chaperonin GroES	Rv3418c	GroES	-1.828	0.00236095
gene2220	FtsZ	574.019	-0.695672	0.157596	1.85676e-06	4.59398e-05		gene2685	RuvB	84.1565	-0.783739	0.279841	0.000648614	0.0063455		lipoprotein LppA	Rv2543	LppA	-1.12	0.0427438		oxidoreductase	Rv0953c	Rv0953c	-1.816	4.96349e-08
gene3215	Rv3096	153.676	-0.694912	0.222851	0.000275168	0.00380964		gene3278	NuoL	582.877	-0.783551	0.244218	0.000206862	0.00258409		transcriptional regulator	Rv0260c	Rv0260c	-1.116	0.17301		PE family protein PE13	Rv1195	PE13	-1.815	0.201308
gene252	FabG4	269.49	-0.694069	0.242609	0.000633811	0.00774993		gene3521	LunH	31.0702	-0.78198	0.311434	0.00171727	0.0136351		hypothetical protein	Rv3224B	Rv3224B	-1.102	9.33676e-09		hypothetical protein	Rv3541c	Rv3541c	-1.792	0.000727858
gene1824	PE_PGRS31	95.459	-0.692795	0.202131	0.000112669	0.00170113		gene3684	FadE28	131.366	-0.781278	0.281203	0.000672243	0.00650931		transcriptional regulator	Rv1129c	Rv1129c	-1.1	0.0276032		PE family protein PE29	Rv3022A	PE29	-1.745	0.208677
gene2660	Rv2567	196.354	-0.682415	0.190254	5.77405e-05	0.000930398		gene3714	FadE34	47.3828	-0.780781	0.451959	0.0085286	0.0467246		cell division protein FtsW	Rv2154c	FtsW	-1.09	0.000217876		hypothetical protein	Rv3612c	Rv3612c	-1.742	2.22057e-18
gene1039	MoeA1	175.659	-0.670718	0.17268	1.8138e-05	0.000339313		gene3682	Rv3542c	102.589	-0.780038	0.376843	0.00437781	0.027568		pyrimidine operon regulatory protein PyrR	Rv1379	PyrR	-1.079	3.36039e-12		ferredoxin FdxD	Rv3503c	FdxD	-1.737	2.63798e-08
gene415	MmpL1	38.9479	-0.670377	0.276249	0.0023595	0.0225092		gene2	RecF	174.052	-0.775927	0.156728	1.1544e-07	4.29819e-06		integral membrane indolylacetylinositol arabinosyltransferase EmbA	Rv3794	EmbA	-1.063	3.64694e-15		hypothetical protein	Rv3169	Rv3169	-1.728	3.95632e-30
gene1017	AccA2	40.4033	-0.666094	0.267832	0.00197832	0.0195537		gene728	Rv0696	85.31	-0.772851	0.260131	0.000427285	0.00459002		transmembrane protein	Rv3848	Rv3848	-1.063	0.0559962		acyl carrier protein AcpA	Rv0033	AcpA	-1.726	0.0325642
gene3267	NuoA	60.4483	-0.664747	0.279338	0.002382	0.0226674		gene2686	RuvA	45.2155	-0.771707	0.311904	0.00178875	0.0138553		inorganic pyrophosphatase Ppa	Rv3628	Ppa	-1.062	0.000124902		acetaldehyde dehydrogenase	Rv3535c	Rv3535c	-1.696	5.51142e-09
gene1948	Rv1891	116.98	-0.663009	0.188815	8.19927e-05	0.00127304		gene3533	Rv3404c	59.193	-0.770416	0.259543	0.000432808	0.00462345		adenine glycosylase MutY	Rv3589	MutY	-1.061	1.57217e-12		aldehyde dehydrogenase (NAD+)	Rv0223c	Rv0223c	-1.677	3.11105e-15
gene3279	NuoK	421.331	-0.660968	0.234451	0.000794127	0.0093707		gene742	RpsQ	472.833	-0.769668	0.245652	0.000241643	0.00296071		peptidoglycan hydrolase	Rv1477	Rv1477	-1.058	0.00137874		transcriptional regulator ArsR-family	Rv2642	Rv2642	-1.677	4.13918e-27
gene656	RecB	41.6747	-0.654203	0.231561	0.000811471	0.00954598		gene3916	TcrX	43.5692	-0.765554	0.298092	0.00148087	0.0120066		thioesterase TesA	Rv2928	TesA	-1.049	0.000164826		PE-PGRS family protein PE_PGRS55	Rv3511	PE_PGRS55	-1.669	1.0294e-25
gene2490	Rv2406c	103.469	-0.65362	0.247435	0.00136968	0.0143126		gene3555	PPE58	62.089	-0.763018	0.358552	0.00363627	0.0240019		cell division protein FtsZ	Rv2150c	FtsZ	-1.038	5.68945e-18		methylmalonyl-CoA mutase small subunit MutA	Rv1492	MutA	-1.65	3.04029e-10
gene3270	NuoD	328.578	-0.652437	0.220937	0.000547198	0.00690297		gene179	LprK	250.844	-0.762018	0.259847	0.000463324	0.00485478		exported protein	Rv0518	Rv0518	-1.035	0.000415235		pyruvate dehydrogenase E2 component (dihydrolipoamide acetyltransferase)	Rv1734c	Rv1734c	-1.635	0.176304
gene1747	PyrG	377.627	-0.639297	0.143379	1.67784e-06	4.18262e-05		gene2257	Rv2189c	71.3436	-0.758686	0.256103	0.000421327	0.00455152		hypothetical protein	Rv1357c	Rv1357c	-1.034	0.230812		hypothetical protein	Rv3613c	Rv3613c	-1.622	8.97976e-05
gene174	YrbE1B	104.836	-0.637927	0.22833	0.000924631	0.010491		gene1782	Rv1730c	48.623	-0.755812	0.320501	0.00226168	0.0168419		ionic transporter integral membrane protein ChaA	Rv1607	ChaA	-1.032	1.99171e-08		tRNA-Lys		#N/A	-1.604	0.384605
gene216	Rv0208c	185.278	-0.637898	0.260426	0.00244137	0.0231176		gene241	Rv0232	179.138	-0.755548	0.267432	0.000664436	0.00648062		tRNA-Ala		#N/A	-1.028	0.155088		transposase	Rv2810c	Rv2810c	-1.57	0.566773
gene621	Rv0597c	100.097	-0.636433	0.25103	0.00187907	0.0187662		gene908	RpfA	237.474	-0.75279	0.184487	6.9226e-06	0.000148314		zinc/manganese transporter substrate-binding protein; completely contained in another CDS	Rv2059	Rv2059	-1.019	0.0233823		hypothetical protein	Rv2406c	Rv2406c	-1.555	7.17495e-35
gene123	OxcA	65.0263	-0.633514	0.246039	0.00182181	0.018303		gene3887	PPE66	41.0937	-0.750692	0.338622	0.00327006	0.0223144		invasion-associated protein	Rv1566c	Rv1566c	-1.018	0.00725061		oxidoreductase	Rv0940c	Rv0940c	-1.545	1.64793e-10
gene3294	Hpx	215.332	-0.627157	0.194612	0.000245641	0.00343808		gene716	Tuf	1809.59	-0.750669	0.134214	2.83685e-09	1.66223e-07		phosphatase	Rv3113	Rv3113	-1.017	0.173509		glucose-1-phosphate uridylyltransferase GalU	Rv0993	GalU	-1.523	1.1713e-22
gene741	RpmC	146.032	-0.621973	0.23043	0.0012612	0.0133802		gene2301	CobC	57.3902	-0.748436	0.274236	0.000927122	0.00828791		CTP synthase PyrG	Rv1699	PyrG	-1.017	2.81656e-16		hypothetical protein	Rv0360c	Rv0360c	-1.521	1.65489e-16
gene3268	NuoB	152.552	-0.618787	0.262938	0.00316289	0.0283404		gene3667	Rv3527	60.5392	-0.747718	0.345145	0.00398456	0.0256389		GMP synthase GuaA	Rv3396c	GuaA	-1.014	1.5462e-15		hypothetical protein	Rv2614A	Rv2614A	-1.51	0.342351
gene2219	Rv2149c	153.869	-0.618692	0.172507	7.03747e-05	0.00111523		gene445	Rv0430	39.763	-0.742669	0.365354	0.00464515	0.0288255		divalent cation-transport integral membrane protein MntH	Rv0924c	MntH	-1	1.32963e-05		hypothetical protein	Rv3566A	Rv3566A	-1.507	4.90348e-06
gene446	Rv0431	83.4869	-0.616933	0.236936	0.00168606	0.0172889		gene3725	LpqE	123.969	-0.734947	0.236374	0.000279987	0.00332431		restriction system protein Mrr	Rv2528c	Mrr	-0.998	0.00784805		toxin VapC21	Rv2757c	VapC21	-1.485	2.77176e-06
gene3107	Rv2990c	599.086	-0.616892	0.193997	0.000298305	0.00410036		gene234	Rv0226c	69.8051	-0.733665	0.249052	0.000504566	0.00514631		transcriptional regulator WhiB-like WhiB7	Rv3197A	WhiB7	-0.995	0.0913457		prophage PhiRv1 protein	Rv1580c	Rv1580c	-1.472	0.00944228
gene1283	Rv1230c	66.572	-0.61648	0.232734	0.00147195	0.0153395		gene64	CelA1	63.0712	-0.727586	0.336021	0.00335791	0.0227574		hypothetical protein	Rv1706A	Rv1706A	-0.98	NA		cellulase CelA1	Rv0062	CelA1	-1.467	7.71012e-07
gene1771	VapB12	11.0287	1.00495	0.743514	0.00654997	0.0505416		gene3730	MutY	50.9192	-0.726592	0.282394	0.00143108	0.0116522		ArsR family transcriptional regulator KmtR	Rv0827c	KmtR	-0.973	0.0681178		4-hydroxy-2-oxovalerate aldolase	Rv3534c	Rv3534c	-1.463	8.74882e-05
gene3745	Rv3604c	125.187	-0.602236	0.157819	3.27139e-05	0.000562591		gene3586	TruA	205.311	-0.72306	0.221438	0.000177831	0.00226572		hypothetical protein	Rv1499	Rv1499	-0.973	0.0642353		hypothetical protein	Rv0481c	Rv0481c	-1.455	8.09126e-17
gene3374	MtrB	428.412	-0.596447	0.133864	1.92395e-06	4.72972e-05		gene3711	Rv3570c	343.735	-0.72088	0.2509	0.000630196	0.00619692		d-tyrosyl-tRNA(Tyr) deacylase	Rv1897c	Rv1897c	-0.968	0.000114052		membrane protein	Rv1230c	Rv1230c	-1.421	1.88464e-11
gene3599	Rv1586c	81.041	-0.595979	0.208038	0.000874798	0.0100445		gene755	RplO	441.122	-0.719711	0.197642	4.52018e-05	0.00073143		lipoprotein LprJ	Rv1690	LprJ	-0.966	0.0747759		oxidoreductase FdxB	Rv3554	FdxB	-1.412	1.01677e-09
gene2436	PPE40	149.994	-0.594463	0.240314	0.00255061	0.0240925		gene931	Rv0890c	174.941	-0.716768	0.175334	7.61202e-06	0.000158653		hypothetical protein	Rv1780	Rv1780	-0.965	0.000706737		benzoquinone methyltransferase	Rv0560c	Rv0560c	-1.381	0.265838
gene1481	Rv1424c	28.2196	-0.594417	0.270899	0.00524027	0.0428496		gene810	GgtA	115.325	-0.711813	0.176576	9.85491e-06	0.000199966		hypothetical protein	Rv3747	Rv3747	-0.961	0.000189705		ESX-1 secretion-associated protein EspC	Rv3615c	EspC	-1.378	0.0360262
gene2292	GlnA2	482.503	-0.590769	0.130477	1.55828e-06	3.93159e-05		gene610	YrbE2A	3.11419	0.998814	1.4524	0.0108719	0.0561153		molybdenum cofactor biosynthesis protein D1 MoaD1	Rv3112	MoaD1	-0.96	0.24876		fatty-acid-CoA synthetase FadD17	Rv3506	FadD17	-1.372	0.00177369
gene1748	Rv1700	113.524	-0.589724	0.237426	0.0025895	0.02434		gene60	DnaB	977.3	-0.709556	0.170926	5.72263e-06	0.000128304		two-component system response regulator	Rv3143	Rv3143	-0.957	0.0100184		monooxygenase EthA	Rv3854c	EthA	-1.372	0.00121081
gene1583	MmpL12	297.807	-0.58681	0.196962	0.000638586	0.00774993		gene2656	Rv2563	70.4143	-0.709167	0.256802	0.000916344	0.00821922		lipoprotein LpqI	Rv0237	LpqI	-0.956	3.88207e-13		tRNA pseudouridine synthase A TruA	Rv3455c	TruA	-1.351	0.0326588
gene1588	Pks5	304.806	-0.586793	0.214125	0.00120243	0.0129907		gene3673	PPE62	79.2073	-0.708042	0.354341	0.00559304	0.0334623		N-acetyltransferase	Rv0428c	Rv0428c	-0.943	0.000641382		enoyl-CoA hydratase EchA10	Rv1142c	EchA10	-1.351	1.35454e-08
gene2860	HsdS	55.7933	-0.579577	0.19043	0.000532948	0.00679022		gene3652	Rv3510c	40.4104	-0.7026	0.293036	0.00294896	0.0206374		OmpR family two-component system sensor histidine kinase	Rv2998A	Rv2998A	-0.943	NA		hypothetical protein	Rv2189c	Rv2189c	-1.322	0.000276351
gene2685	RuvB	84.1565	-0.564743	0.253326	0.00500968	0.0413164		gene10	PpiA	425.088	-0.702593	0.209058	0.000130581	0.00174645		hypothetical protein	Rv0310c	Rv0310c	-0.942	0.00193525		3-oxoacyl-[acyl-carrier protein] reductase	Rv3502c	Rv3502c	-1.314	8.43144e-07
gene2538	Rv2452c	6.33998	0.935589	0.654653	0.00825926	0.0604471		gene1804	Rv1751	392.927	-0.69969	0.168714	5.82137e-06	0.000128304		hypothetical protein	Rv2529	Rv2529	-0.941	0.00780777		arsenic-transport integral membrane protein ArsC	Rv2643	ArsC	-1.311	2.95398e-12
gene1758	ScpA	111.497	-0.5623	0.157998	9.08601e-05	0.00139379		gene124	FadD7	34.8255	-0.698022	0.363895	0.00728045	0.0413025		hypothetical protein	Rv0997	Rv0997	-0.939	0.0132137		rubredoxin RubB	Rv3250c	RubB	-1.305	0.000636829
gene3274	NuoH	295.832	-0.561248	0.215193	0.00217504	0.0211987		gene328	Rv0316	87.3386	-0.696665	0.223421	0.000342294	0.00394135		antitoxin VapB8	Rv0664	VapB8	-0.938	0.00485251		monooxygenase	Rv0793	Rv0793	-1.28	0.252269
gene742	RpsQ	472.833	-0.55691	0.237255	0.00401796	0.0343949		gene359	AnsP2	314.329	-0.695423	0.178841	2.00582e-05	0.000371609		tyrosine recombinase xerD	Rv1701	xerD	-0.935	4.19158e-13		acyl-CoA dehydrogenase FadE35	Rv3797	FadE35	-1.277	1.83014e-07
gene212	Rv0204c	76.9893	-0.555983	0.177643	0.000439101	0.00572773		gene3067	Rv2953	239.028	-0.694928	0.140182	1.52779e-07	5.47577e-06		hypothetical protein	Rv0431	Rv0431	-0.926	3.91889e-07		cadmium-induced protein CadI	Rv2641	CadI	-1.276	1.80763e-17
gene1780	Rv1728c	51.3654	-0.555794	0.234526	0.00394479	0.0339199		gene191	Rv0185	93.185	-0.693366	0.292639	0.00274458	0.0194556		hypothetical protein	Rv3218	Rv3218	-0.917	0.00243007		ESX-1 secretion-associated protein EspA	Rv3616c	EspA	-1.275	0.0463683
gene2872	DapB	78.9904	-0.549654	0.179981	0.000562164	0.00706852		gene3072	Rv2958c	82.2426	-0.692438	0.368671	0.00717239	0.0407498		hypothetical protein	Rv2149c	Rv2149c	-0.916	6.98528e-08		transposase	Rv1764	Rv1764	-1.271	0.712028
gene203	Rv0195	15.6673	0.896286	0.729365	0.00815955	0.0599461		gene180	Mce1F	700.72	-0.691617	0.211146	0.000181706	0.00229981		hypothetical protein	Rv1754c	Rv1754c	-0.914	0.516222		hypothetical protein	Rv3338	Rv3338	-1.269	1.21178e-08
gene3271	NuoE	166.722	-0.544888	0.17349	0.000441844	0.00574397		gene460	SigK	59.7258	-0.69045	0.208549	0.000155808	0.00202551		methyltransferase	Rv2952	Rv2952	-0.913	0.00141813		ESX-1 secretion-associated protein EspF	Rv3865	EspF	-1.259	0.0219687
gene3273	NuoG	670.156	-0.532485	0.210976	0.00297233	0.0268841		gene3273	NuoG	670.156	-0.690149	0.217081	0.000262694	0.00316803		CDP-diacylglycerol pyrophosphatase Cdh	Rv2289	Cdh	-0.913	0.143939		transcriptional regulator WhiB-like WhiB5	Rv0022c	WhiB5	-1.248	0.000175954
gene1913	ModA	223.232	-0.529481	0.208541	0.00273564	0.0254024		gene3272	NuoF	300.261	-0.689104	0.271358	0.00174598	0.0137358		lysophospholipase	Rv0183	Rv0183	-0.912	7.8086e-05		mycofactocin system glycosyltransferase	Rv0696	Rv0696	-1.246	8.82798e-05
gene3275	NuoI	235.659	-0.526916	0.218159	0.00385478	0.0332952		gene719	Rv0688	163.222	-0.689073	0.203894	0.000133728	0.00178072		amidase AmiD	Rv3375	AmiD	-0.912	5.22917e-06		oxidoreductase	Rv3485c	Rv3485c	-1.238	0.00553342
gene2165	PafC	69.0397	-0.521887	0.229267	0.00574131	0.0457753		gene3053	PapA5	127.066	-0.688692	0.249637	0.000917295	0.00821922		DNA polymerase III alpha subunit DnaE1	Rv1547	DnaE1	-0.911	3.42682e-17		PPE family protein PPE51	Rv3136	PPE51	-1.235	1.28649e-17
gene849	Rv0812	71.9962	-0.518629	0.20844	0.00328926	0.0289984		gene2405	Mez	40.6635	-0.688115	0.367818	0.00892356	0.048132		PE family protein PE34	Rv3746c	PE34	-0.91	0.103106		enoyl-CoA hydratase EchA13	Rv1935c	EchA13	-1.232	3.495e-05
gene582	Rv0560c	553.181	0.873993	0.578129	0.00784089	0.0582748		gene2359	Rv2294	41.2462	-0.683931	0.331327	0.00569898	0.0338846		transmembrane protein	Rv0461	Rv0461	-0.897	0.000144785		polyprenyl synthetase IdsB	Rv3383c	IdsB	-1.231	1.66292e-08
gene3781	Rv3640c	11.82	0.868317	0.576195	0.00832729	0.0608288		gene3112	Rv2993c	96.927	-0.679121	0.219567	0.000336233	0.0038839		transposase	Rv3640c	Rv3640c	-0.895	0.269399		ESX-1 secretion-associated protein EspD	Rv3614c	EspD	-1.227	0.0267809
gene18	RodA	247.118	-0.518196	0.123082	7.70794e-06	0.000159783		gene3776	Rv3635	44.9204	-0.678587	0.275761	0.00240426	0.0176832		transcriptional regulator LuxR-family	Rv0890c	Rv0890c	-0.895	8.28564e-05		early secretory antigenic target EsxA	Rv3875	EsxA	-1.221	0.0451178
gene236	Rv0228	48.5058	-0.517446	0.204511	0.00295544	0.0267946		gene718	Rv0687	110.061	-0.677133	0.258335	0.00123553	0.0104138		aspartate carbamoyltransferase PyrB	Rv1380	PyrB	-0.895	0.000205659		transposase	Rv3023c	Rv3023c	-1.217	0.444333
gene3053	PapA5	127.066	-0.515327	0.228875	0.00598971	0.047362		gene1643	Rv1597	167.497	-0.673955	0.169145	1.33782e-05	0.000256526		aminomethyltransferase GcvT	Rv2211c	GcvT	-0.892	7.14536e-05		transmembrane transporter MmpL10	Rv1183	MmpL10	-1.217	0.369756
gene1673	Rv1626	315.878	-0.511068	0.127983	1.96573e-05	0.000364182		gene3766	MesJ	75.1252	-0.67229	0.265866	0.00188184	0.0144627		dehydrogenase FAD flavoprotein gmc oxidoreductase	Rv1279	Rv1279	-0.891	0.00311133		hypothetical protein	Rv2990c	Rv2990c	-1.205	3.04029e-10
gene3276	NuoJ	174.989	-0.508866	0.208901	0.00391619	0.0337497		gene2258	Rv2190c	700.196	-0.670147	0.195773	0.000113418	0.00155342		(3R)-hydroxyacyl-ACP dehydratase subunit HadA	Rv0635	HadA	-0.888	0.00251752		PE family protein PE31	Rv3477	PE31	-1.205	0.0833575
gene1757	Rv1708	138.001	-0.507719	0.189465	0.00194147	0.0192391		gene3658	Cyp142	205.53	-0.669039	0.200597	0.000158798	0.00205739		citrate synthase I GltA2	Rv0896	GltA2	-0.888	0.000982425		transcriptional regulator WhiB-like WhiB6	Rv3862c	WhiB6	-1.201	0.0354823
gene958	BetP	64.8204	-0.502665	0.182282	0.00158722	0.0163628		gene3897	Rv3748	39.4611	-0.66862	0.306852	0.00492302	0.0301594		ADP-ribose pyrophosphatase	Rv1700	Rv1700	-0.887	4.89076e-13		hypothetical protein	Rv3337	Rv3337	-1.195	0.000387808
gene305	Rv0293c	211.698	-0.501323	0.175638	0.00115721	0.0126436		gene1805	Rv1752	23.596	-0.666922	0.35052	0.00886312	0.0478733		two-component system sensor histidine kinase MtrB	Rv3245c	MtrB	-0.886	2.41965e-07		transcriptional regulator TetR-family	Rv3295	Rv3295	-1.188	4.9888e-16
gene293	Rv0281	557.7	-0.500058	0.162601	0.000625042	0.00774993		gene178	Mce1D	436.469	-0.665491	0.236386	0.000854768	0.00782347		succinate dehydrogenase [membrane anchor subunit]	Rv0249c	Rv0249c	-0.886	9.7888e-05		toxin RelK	Rv3358	RelK	-1.183	0.241054
gene2501	Rv2417c	88.0708	-0.498019	0.205981	0.00426528	0.0360294		gene3664	Rv3524	286.106	-0.664625	0.226005	0.000558761	0.0055949		Mg chelatase-like protein	Rv2897c	Rv2897c	-0.881	0.219864		l-serine dehydratase SdaA	Rv0069c	SdaA	-1.173	7.51325e-08
gene3750	FolE	84.7376	-0.496526	0.155809	0.000445639	0.00577374		gene1553	MazE4	32.6255	-0.664232	0.32331	0.00707541	0.0402584		methyltransferase	Rv1403c	Rv1403c	-0.879	0.258005		PPE family protein PPE62	Rv3533c	PPE62	-1.159	0.0503837
gene44	Rv0042c	50.4992	-0.481425	0.210476	0.00640773	0.0498451		gene3274	NuoH	295.832	-0.663056	0.224103	0.000544912	0.00548487		succinyldiaminopimelate transaminase	Rv1178	Rv1178	-0.877	0.0275433		hypothetical protein	Rv0368c	Rv0368c	-1.15	0.0080304
gene351	Rv0338c	798.073	-0.480551	0.136911	0.000132334	0.00195946		gene3951	EmbB	380.992	-0.662875	0.187329	6.86309e-05	0.00101621		molybdenum cofactor biosynthesis protein A1 MoaA1	Rv3109	MoaA1	-0.871	0.0349735		transcriptional regulator	Rv0823c	Rv0823c	-1.147	2.17908e-05
gene350	AspC	237.883	-0.478048	0.133522	0.00012171	0.00182328		gene1249	PPE18	925.282	-0.657154	0.275847	0.0026501	0.0190321		amidase AmiA2	Rv2363	AmiA2	-0.871	0.000286512		50S ribosomal protein L7/L12 RplL	Rv0652	RplL	-1.141	0.0189429
gene1193	Rv1140	112.445	-0.477359	0.155438	0.00068106	0.00816307		gene327	Rv0315	301.031	-0.652576	0.187467	9.94958e-05	0.00141212		malate dehydrogenase Mdh	Rv1240	Mdh	-0.87	0.000800818		SDR family oxidoreductase	Rv0687	Rv0687	-1.138	8.05379e-10
gene528	MmpL2	189.541	-0.476933	0.135671	0.000122479	0.00182765		gene1552	MutB	212.591	-0.65212	0.16692	1.85244e-05	0.000344859		thioredoxin	Rv0526	Rv0526	-0.863	2.2685e-05		PPE family protein PPE68	Rv3873	PPE68	-1.135	0.0294555
gene2195	AnsP1	437.423	-0.465799	0.171493	0.00217791	0.0211987		gene1193	Rv1140	112.445	-0.649157	0.17931	5.58455e-05	0.0008706		exported protein	Rv1075c	Rv1075c	-0.86	0.0598612		dehydrogenase	Rv1895	Rv1895	-1.134	0.00948493
gene944	PrrA	146.604	-0.453701	0.161945	0.00173188	0.0176174		gene1313	Rv1260	134.932	-0.64674	0.213679	0.000482576	0.00497863		secreted protein	Rv0394c	Rv0394c	-0.856	9.17014e-07		polyketide beta-ketoacyl synthase Pks4	Rv1181	Pks4	-1.134	0.430188
gene1582	FadD25	556.954	-0.451602	0.124268	0.000111033	0.00168973		gene821	Rv0785	71.3228	-0.646526	0.251079	0.00179197	0.0138553		13E12 repeat family protein	Rv0393	Rv0393	-0.854	0.181802		ESX-1 secretion-associated protein EspG1	Rv3866	EspG1	-1.131	0.0080304
gene2847	FtsK	626.7	-0.449286	0.164272	0.0021265	0.0208039		gene1758	ScpA	111.497	-0.64476	0.178684	6.5066e-05	0.000990191		galactose-1-phosphate uridylyltransferase	Rv0614	Rv0614	-0.852	0.10287		antitoxin VapB15	Rv2009	VapB15	-1.128	0.00261206
gene2167	PafA	364.34	-0.437178	0.122618	0.000149345	0.00218603		gene3788	TopA	514.837	-0.644367	0.160706	1.23087e-05	0.000239614		alternative RNA polymerase sigma factor SigD	Rv3414c	SigD	-0.852	0.00819952		methylmalonyl-CoA mutase large subunit MutB	Rv1493	MutB	-1.128	1.00055e-10
gene3201	VirS	13.0826	0.790201	0.463589	0.00726046	0.0551364		gene1038	GalU	75.6347	-0.637629	0.212733	0.000578978	0.00575228		alanine and arginine rich protein	Rv2917	Rv2917	-0.851	0.000240413		protein GrpE	Rv0351	GrpE	-1.12	0.000910731
gene1596	Rv1535	62.2848	0.78619	0.470634	0.00775175	0.0577461		gene242	NrdB	245.142	-0.637032	0.252208	0.00213497	0.0159914		muconolactone delta-isomerase	Rv0316	Rv0316	-0.844	0.000806917		hemolysin	Rv3922c	Rv3922c	-1.117	0.00104262
gene15	PknB	286.762	-0.436814	0.144144	0.000858255	0.00994383		gene3772	Rv3631	35.895	-0.636253	0.283747	0.00469827	0.0289676		toxin VapC44	Rv3320c	VapC44	-0.84	0.000177977		membrane protein	Rv1371	Rv1371	-1.114	4.83751e-08
gene1760	Rv1711	95.9463	-0.435337	0.146493	0.00109607	0.0121486		gene479	LpdC	606.766	-0.634997	0.204559	0.000363793	0.00410337		3-hydroxyl-thioester dehydratase	Rv0130	Rv0130	-0.84	0.0215567		acyl-CoA dehydrogenase FadE27	Rv3505	FadE27	-1.114	3.30133e-07
gene2019	Rv1961	25.4867	0.781321	0.494048	0.00901135	0.0645954		gene3276	NuoJ	174.989	-0.633621	0.223646	0.00088239	0.00801888		hypothetical protein	Rv3096	Rv3096	-0.838	0.0291283		ESX-1 secretion-associated protein EspE	Rv3864	EspE	-1.113	0.0574341
gene1241	Rv1188	21.5826	0.779109	0.496462	0.00864511	0.0625547		gene548	CcdA	96.7442	-0.632299	0.290937	0.00515621	0.0312881		hypothetical protein	Rv0034	Rv0034	-0.837	0.073725		oxidoreductase	Rv3049c	Rv3049c	-1.11	4.976e-06
gene3962	Rv3806c	152.771	-0.434138	0.146668	0.00111955	0.0123376		gene3346	Rv3220c	385.418	-0.630672	0.207439	0.000470626	0.00490449		thiol peroxidase Tpx	Rv1932	Tpx	-0.837	0.000639062		arylamine N-acetyltransferase Nat	Rv3566c	Nat	-1.098	0.000177488
gene1234	Pks4	1445.31	0.775714	0.466591	0.00680953	0.0521248		gene3280	NuoN	312.848	-0.626832	0.227428	0.00108299	0.0093753		galactokinase GalK	Rv0620	GalK	-0.836	0.568402		hypothetical protein	Rv2033c	Rv2033c	-1.098	7.22061e-05
gene1912	Rv1856c	352.696	-0.429847	0.175295	0.00470909	0.0390895		gene1184	Rv1132	735.573	-0.621233	0.215451	0.000793775	0.00744285		succinate dehydrogenase [iron-sulfur subunit]	Rv0247c	Rv0247c	-0.834	4.76269e-06		30S ribosomal protein S17 RpsQ	Rv0710	RpsQ	-1.094	2.19236e-07
gene1418	Rv1360	242.353	-0.416145	0.170863	0.00547104	0.0442647		gene2966	NicT	75.3046	-0.620294	0.224942	0.0011812	0.0100441		toxin VapC8	Rv0665	VapC8	-0.833	0.150041		flavoprotein	Rv1817	Rv1817	-1.092	5.09811e-07
gene1626	Rv1565c	293.638	-0.413266	0.134987	0.000891436	0.0101746		gene1653	ChaA	127.516	-0.619426	0.178456	0.000110309	0.00151625		hypothetical protein	Rv2807	Rv2807	-0.831	0.0360084		transcriptional regulator TetR-family	Rv3167c	Rv3167c	-1.091	0.0498862
gene487	PcaA	230.673	-0.41243	0.171703	0.00616144	0.0485198		gene3525	GuaA	287.428	-0.6185	0.164723	3.6988e-05	0.000616734		meromycolate extension acyl carrier protein AcpM	Rv2244	AcpM	-0.829	0.0722638		acyl carrier protein desaturase DesA1	Rv0824c	DesA1	-1.082	1.3154e-08
gene526	SerB1	145.709	-0.41196	0.150091	0.00241587	0.0229328		gene727	Rv0695	107.511	-0.616833	0.266155	0.00392758	0.0254001		hypothetical protein	Rv0613c	Rv0613c	-0.829	2.04187e-05		transmembrane alkane 1-monooxygenase AlkB	Rv3252c	AlkB	-1.074	0.00161967
gene2543	ClpX	1789.96	-0.404624	0.12119	0.000328505	0.00445165		gene1181	Rv1129c	677.872	-0.615333	0.248572	0.00252335	0.0181899		integral membrane transporter	Rv1672c	Rv1672c	-0.825	0.00576342		membrane protein oxaA	Rv3921c	oxaA	-1.072	6.53455e-07
gene2267	MmpS3	139.622	-0.39392	0.159881	0.00552296	0.0445906		gene177	Mce1C	428.152	-0.613424	0.234011	0.00175239	0.0137418		fatty-acid-CoA ligase FadD34	Rv0035	FadD34	-0.82	0.0643463		hypothetical protein	Rv0150c	Rv0150c	-1.068	0.290742
gene1625	TreX	204.226	-0.379369	0.150695	0.00536025	0.0437135		gene1659	TrpA	410.849	-0.613205	0.175757	0.000106363	0.00147257		hypothetical protein	Rv0059	Rv0059	-0.82	0.244888		50S ribosomal protein L28 RpmB1	Rv0105c	RpmB1	-1.065	0.710554
gene3961	AftB	298.426	-0.378307	0.145744	0.00410629	0.0348398		gene1740	Rv1692	71.5827	-0.611978	0.220336	0.00118544	0.0100579		transcriptional regulator	Rv3575c	Rv3575c	-0.818	0.00286562		cellulase CelA2a	Rv1089A	CelA2a	-1.064	0.523388
gene2040	NrdF1	577.369	-0.37323	0.13867	0.00320605	0.0283954		gene3223	FtsE	84.8469	-0.608475	0.276867	0.00467891	0.0288947		cytochrome C-type biogenesis protein CcdA	Rv0527	CcdA	-0.818	0.00011588		PPE family protein PPE19	Rv1361c	PPE19	-1.064	0.0706893
gene184	Rv0178	285.298	-0.372139	0.121399	0.00110852	0.0122512		gene3405	PurK	103.506	-0.60842	0.221902	0.00118808	0.010058		transcriptional regulator Mce1R	Rv0165c	Mce1R	-0.817	0.000786682		tRNA-Ala		#N/A	-1.063	0.17448
gene3964	GlfT2	360.201	-0.369307	0.12383	0.00123502	0.0132299		gene578	Rv0556	49.4962	-0.60804	0.233191	0.00212073	0.0159471		exonuclease RecB	Rv2119	RecB	-0.814	0.00129976		toxin	Rv1959c	Rv1959c	-1.06	0.0048851
gene3373	LpqB	264.583	-0.358689	0.126842	0.00226422	0.0219275		gene3271	NuoE	166.722	-0.604824	0.187618	0.000302311	0.00354616		arabinofuranosyltransferase AftD	Rv0236c	AftD	-0.814	1.76717e-07		ESX-1 secretion-associated protein EspK	Rv3879c	EspK	-1.056	4.7812e-05
gene2720	Rv2625c	9.54351	0.737559	0.429288	0.00880977	0.0635065		gene1110	Rv1061	66.0697	-0.600255	0.219207	0.00128939	0.010703		hypothetical protein	Rv1691	Rv1691	-0.813	3.13241e-08		transmembrane transporter MmpL13a	Rv1145	MmpL13a	-1.053	4.63189e-05
gene53	Rv0051	194.689	-0.348428	0.136528	0.00538012	0.0437135		gene3465	TrpS	210.268	-0.599812	0.206304	0.000806639	0.00753518		hypothetical protein	Rv3909	Rv3909	-0.81	3.12635e-05		1-acylglycerol-3-phosphate O-acyltransferase	Rv3026c	Rv3026c	-1.051	0.0316228
gene3297	Rv3174	15.7072	0.737167	0.786269	0.0148689	0.0933116		gene47	Rv0045c	134.629	-0.597232	0.275637	0.00569053	0.0338846		tRNA/rRNA methylase SpoU	Rv3366	SpoU	-0.81	0.00540342		N-acetylglucosamine-6-phosphate deacetylase NagA	Rv3332	NagA	-1.051	8.09545e-13
gene1123	FadA3	405.743	-0.348345	0.120356	0.00193551	0.0192297		gene2521	RbsK	53.6004	-0.594544	0.270287	0.00535164	0.0323205		glutamyl-tRNA amidotransferase GatA	Rv3011c	GatA	-0.809	8.72457e-05		50S ribosomal protein L16 RplP	Rv0708	RplP	-1.05	1.73002e-06
gene3384	ManA	165.896	-0.348034	0.126652	0.00353603	0.0308197		gene740	RplP	203.367	-0.59452	0.255248	0.0043067	0.0272955		cellulase CelA1	Rv0062	CelA1	-0.807	0.0116235		d-alpha-d-heptose-7-phosphate kinase HddA	Rv0115	HddA	-1.048	0.206725
gene868	Rv0831c	566.032	-0.34349	0.124002	0.00289745	0.0265375		gene765	SecY	303.744	-0.594372	0.254347	0.00360436	0.0239148		antitoxin MazE2	Rv0660c	MazE2	-0.806	0.0138453		hypothetical protein	Rv1717	Rv1717	-1.046	0.236261
gene3386	PmmA	316.045	-0.340232	0.10935	0.000964986	0.0108845		gene550	CcsA	96.3128	-0.593733	0.211398	0.00113341	0.00968068		alanine and proline rich protein	Rv3413c	Rv3413c	-0.805	0.024369		spoIIIJ-associated protein	Rv3920c	Rv3920c	-1.046	0.000114953
gene3393	ManB	224.134	-0.337585	0.118158	0.00233793	0.022359		gene2501	Rv2417c	88.0708	-0.592649	0.230476	0.00212575	0.0159535		50S ribosomal protein L7/L12 RplL	Rv0652	RplL	-0.804	0.102886		replicative DNA helicase DnaB	Rv0058	DnaB	-1.046	0.0795864
gene1256	Rv1203c	12.5937	0.728418	0.43664	0.00910516	0.0650248		gene1017	AccA2	40.4033	-0.590318	0.294433	0.00886129	0.0478733		(3R)-hydroxyacyl-ACP dehydratase subunit HadB	Rv0636	HadB	-0.801	0.00070501		exported protein	Rv1184c	Rv1184c	-1.044	0.539429
gene3895	PE34	27.752	0.724211	0.48571	0.0107904	0.0732409		gene433	LpqL	210.567	-0.58782	0.187764	0.000406149	0.00441241		invasion-associated protein	Rv1478	Rv1478	-0.799	0.0358845		hypothetical protein	Rv0396	Rv0396	-1.043	0.40505
gene4067	MviN	614.992	-0.33358	0.105759	0.000869728	0.0100162		gene4078	oxaA	710.139	-0.585879	0.189954	0.000455999	0.00479898		methyltransferase	Rv0089	Rv0089	-0.799	0.0317662		two-component system transcriptional regulator%2C LuxR-family	Rv0195	Rv0195	-1.039	0.510352
gene3828	Rv3684	244.141	-0.30884	0.116328	0.0044945	0.0375521		gene1348	LysA	336.668	-0.582258	0.159583	6.76362e-05	0.00100928		toxin VapC33	Rv1242	VapC33	-0.796	0.00496096		hypothetical protein	Rv0100	Rv0100	-1.035	0.438111
gene3168	Rv3050c	548.59	0.292684	0.113526	0.00629636	0.0491793		gene3982	FadD23	93.9036	-0.578936	0.270465	0.00698103	0.0398397		hydrolase	Rv0669c	Rv0669c	-0.796	0.0203571		hypothetical protein	Rv0059	Rv0059	-1.035	0.153253
gene3045	PpsA	2888.38	0.364328	0.144792	0.00565584	0.045472		gene3946	Rv3790	48.7401	-0.577642	0.253827	0.00505065	0.0308919		transmembrane protein	Rv0200	Rv0200	-0.795	0.0371729		glucose-inhibited division protein B Gid	Rv3919c	Gid	-1.03	0.00607335
gene759	Rv0726c	234.294	0.372639	0.133172	0.00233191	0.0223572		gene1868	Rv1812c	58.1307	-0.57555	0.263903	0.00604944	0.0354825		transposase	Rv0829	Rv0829	-0.792	NA		hypothetical protein	Rv1251c	Rv1251c	-1.029	0.00373917
gene3115	SerA1	352.706	0.381594	0.155715	0.00620259	0.0487437		gene1739	Rv1691	64.0186	-0.569794	0.243867	0.00398411	0.0256389		30S ribosomal protein S18 RpsR2	Rv2055c	RpsR2	-0.791	0.0893985		NADH dehydrogenase subunit B NuoB	Rv3146	NuoB	-1.026	5.39281e-10
gene4016	GltB	1480.35	0.381682	0.149217	0.00384818	0.0332952		gene4064	PcnA	159.003	-0.569459	0.209908	0.00150199	0.0121522		malonyl CoA-acyl carrier protein transacylase FabD	Rv2243	FabD	-0.79	0.0188237		chaperone DnaK	Rv0350	DnaK	-1.023	1.69807e-06
gene3541	Rv3412	522.691	0.392165	0.151652	0.00408787	0.0347605		gene3739	LysS	136.456	-0.567244	0.219446	0.00249417	0.0181158		cell division protein FtsQ	Rv2151c	FtsQ	-0.789	0.00267752		toxin VapC25	Rv0277c	VapC25	-1.011	0.14376
gene154	Rv0149	268.531	0.392711	0.129371	0.00101509	0.0113165		gene2369	Rv2304c	5.03128	0.773608	0.985148	0.0160719	0.0748914		lipoprotein LppO	Rv2290	LppO	-0.789	0.000311595		50S ribosomal protein L28 RpmB2	Rv2058c	RpmB2	-1.009	0.424432
gene3744	Rv3603c	143.429	0.404027	0.149997	0.00294201	0.026736		gene162	PntB	333.432	-0.566602	0.16961	0.000209399	0.00260729		trehalose-6P phosphatase	Rv3401	Rv3401	-0.788	2.04987e-07		PPE family protein PPE63	Rv3539	PPE63	-1.009	0.056154
gene918	Rv0877	177.914	0.404856	0.159564	0.00426486	0.0360294		gene721	Rv0690c	171.336	-0.563599	0.223904	0.0027027	0.0193014		hypothetical protein	Rv2331	Rv2331	-0.787	0.449817		l-asparagine permease AnsP2	Rv0346c	AnsP2	-1.001	8.0828e-08
gene1515	Rv1458c	96.0332	0.407204	0.16376	0.00519207	0.0426372		gene549	Rv0528	194.089	-0.560194	0.257388	0.0063237	0.0368385		transmembrane protein	Rv0226c	Rv0226c	-0.787	9.93221e-07		30S ribosomal protein S19 RpsS	Rv0705	RpsS	-1	1.09653e-06
gene2541	Rv2455c	844.009	0.410556	0.152469	0.00281154	0.0259189		gene2263	QcrC	319.458	-0.556778	0.163716	0.00017707	0.00226354		citronellol/citronellal dehydrogenase	Rv3224	Rv3224	-0.787	0.000997959		membrane transporter MmpL8	Rv3823c	MmpL8	-0.999	0.533547
gene1873	Rv1817	71.2967	0.411608	0.171972	0.00632684	0.0493159		gene1948	Rv1891	116.98	-0.555582	0.205066	0.00176414	0.0137418		hypothetical protein	Rv1111c	Rv1111c	-0.786	0.00244922		toxin MazF4	Rv1495	MazF4	-0.997	0.0655863
gene153	Rv0148	285.66	0.411643	0.151704	0.00276573	0.025558		gene843	CpsY	84.189	-0.553259	0.268125	0.00836086	0.0460027		manganese transporter	Rv0925c	Rv0925c	-0.781	0.0141712		50S ribosomal protein L30 RpmD	Rv0722	RpmD	-0.997	0.0059626
gene3998	GlpQ1	198.917	0.41345	0.152464	0.00266974	0.024911		gene1358	Rv1303	155.495	-0.552784	0.155397	0.000109107	0.00150512		decaprenol phosphoarabinose-dependent alpha-1%2C3-branching arabinosyltransferase	Rv0236A	Rv0236A	-0.779	0.00662371		PE family protein PE35	Rv3872	PE35	-0.985	0.105695
gene3980	PapA1	319.806	0.690125	0.578835	0.0135801	0.0870897		gene836	Rv0799c	106.24	-0.551628	0.20428	0.00173804	0.0137149		50S ribosomal protein L4 RplD	Rv0702	RplD	-0.778	0.0126089		type III pantothenate kinase	Rv3600c	Rv3600c	-0.981	0.00636319
gene2442	RecO	122.145	0.417128	0.161282	0.00370765	0.0321693		gene2300	Rv2230c	62.4698	-0.551178	0.21575	0.00252292	0.0181899		guanylate kinase Gmk	Rv1389	Gmk	-0.778	6.81173e-06		lipoprotein LppA	Rv2543	LppA	-0.98	0.102243
gene1597	IleS	606.861	0.420622	0.150943	0.00207184	0.020321		gene3464	Rv3335c	103.477	-0.549259	0.23501	0.00451601	0.0282988		toxin VapC42	Rv2759c	VapC42	-0.775	0.0064467		hypothetical protein	Rv1179c	Rv1179c	-0.979	0.441537
gene3742	PanD	60.681	0.432729	0.175011	0.00463384	0.0385484		gene3709	HsaC	178.032	-0.54763	0.249522	0.00672701	0.0386778		lipase LipE	Rv3775	LipE	-0.775	0.020021		hypothetical protein	Rv1950c	Rv1950c	-0.977	0.350073
gene772	Rv0739	14.497	0.674948	0.438352	0.0136276	0.0872488		gene2894	Rv2795c	167.664	-0.547471	0.153855	9.63292e-05	0.00137462		polyketide cyclase/dehydrase	Rv0088	Rv0088	-0.774	1.18109e-08		prevent-host-death family protein	Rv2873A	Rv2873A	-0.969	0.523598
gene1888	GcvB	895.492	0.443157	0.14206	0.000660115	0.00796082		gene666	HadB	162.015	-0.544145	0.23808	0.00511677	0.0310979		membrane protein	Rv3851	Rv3851	-0.772	0.166641		transcriptional repressor EthR	Rv3855	EthR	-0.965	0.0635544
gene2547	ClpP1	250.549	0.443335	0.169722	0.00319777	0.0283954		gene2262	CtaE	421.547	-0.544106	0.139637	2.72875e-05	0.00047567		50S ribosomal protein L3 RplC	Rv0701	RplC	-0.771	0.0137648		ESAT-6-like protein EsxB	Rv3874	EsxB	-0.964	0.206007
gene3170	NrdI	465.818	0.445421	0.171229	0.00319966	0.0283954		gene837	PepC	51.1905	-0.539659	0.249804	0.00763196	0.0429183		H+ antiporter protein	Rv1258c	Rv1258c	-0.77	0.0272487		transmembrane transporter MmpL13b	Rv1146	MmpL13b	-0.954	9.14494e-05
gene3044	FadD26	1929.53	0.447727	0.1593	0.00171213	0.0174628		gene56	Ssb	217.32	-0.538727	0.171543	0.000491028	0.00503501		phosphoribosylaminoimidazole carboxylase ATPase subunit PurK	Rv3276c	PurK	-0.764	0.000382314		NADH dehydrogenase subunit A NuoA	Rv3145	NuoA	-0.954	2.40064e-07
gene3707	Rv3566A	10.4984	0.668078	0.449936	0.0141585	0.0900242		gene2955	ProS	228.305	-0.537996	0.206342	0.00240694	0.0176832		hypothetical protein	Rv1507A	Rv1507A	-0.763	0.397304		muconolactone delta-isomerase	Rv0316	Rv0316	-0.951	0.000183281
gene1476	Rv1419	153.488	0.457223	0.183603	0.00406918	0.0346785		gene1283	Rv1230c	66.572	-0.537917	0.252072	0.0080855	0.0449108		pantothenate kinase CoaA	Rv1092c	CoaA	-0.76	0.0673155		transposase	Rv1035c	Rv1035c	-0.946	0.0546548
gene1850	Rv1794	778.12	0.461829	0.115515	2.15767e-05	0.000394031		gene2880	Rv2781c	136.001	-0.537624	0.228041	0.00452742	0.0283241		hypothetical protein	Rv3748	Rv3748	-0.756	2.67385e-07		toxin VapC46	Rv3384c	VapC46	-0.945	0.03793
gene1686	Rv1638A	23.7387	0.657854	0.594396	0.019676	0.114851		gene420	Pks6	189.083	-0.537395	0.204256	0.0021025	0.0158411		50S ribosomal protein L23 RplW	Rv0703	RplW	-0.753	0.00262086		hypothetical protein	Rv1147	Rv1147	-0.944	0.00274213
gene152	Rv0147	559.127	0.467278	0.126007	7.42643e-05	0.00116723		gene2503	GpgP	77.0848	-0.536948	0.264701	0.00916579	0.0491619		transmembrane protein	Rv0882	Rv0882	-0.751	0.0543619		50S ribosomal protein L17 RplQ	Rv3456c	RplQ	-0.943	0.00529329
gene964	Rv0922	919.112	0.467839	0.154091	0.000866096	0.0100045		gene3601	Rv1584c	12.0949	0.732151	0.615079	0.0165951	0.0756746		enoyl-CoA hydratase EchA21	Rv3774	EchA21	-0.751	0.0124183		hypothetical protein	Rv0767c	Rv0767c	-0.937	0.00607335
gene3754	Rv3613c	89.4561	0.647653	0.349348	0.00843215	0.0612449		gene998	PurH	133.67	-0.536402	0.166872	0.000377677	0.0041861		segregation and condensation protein ScpA	Rv1709	ScpA	-0.75	8.40554e-06		sugar-transport ABC transporter integral membrane protein SugI	Rv3331	SugI	-0.933	8.36951e-13
gene3979	MmpL8	605.931	0.644626	0.376696	0.00929257	0.0658724		gene4077	Rv3920c	363.422	-0.535618	0.243093	0.00647067	0.0374284		50S ribosomal protein L10 RplJ	Rv0651	RplJ	-0.749	0.043398		hypothetical protein	Rv2292c	Rv2292c	-0.931	0.280181
gene56	Ssb	217.32	0.470581	0.15165	0.000633747	0.00774993		gene1674	Rv1627c	515.04	-0.534175	0.158379	0.000215063	0.00266053		methyltransferase	Rv1523	Rv1523	-0.748	0.00171066		30S ribosomal protein S3 RpsC	Rv0707	RpsC	-0.928	0.000390042
gene505	Rv0487	67.7332	0.47548	0.191859	0.00405099	0.0346004		gene3468	Icd1	243.242	-0.533889	0.199082	0.00191758	0.0146785		hypothetical protein	Rv1051c	Rv1051c	-0.744	NA		cation-transporter P-type ATPase CtpI	Rv0107c	CtpI	-0.925	8.5205e-19
gene3741	Rv3600c	180.203	0.484852	0.169275	0.001263	0.0133802		gene681	Rv0650	11.4381	0.722431	0.548007	0.0152593	0.0720681		UDP-glucose 4-epimerase GalE1	Rv3634c	GalE1	-0.744	1.09304e-05		H+ antiporter protein	Rv1258c	Rv1258c	-0.924	0.00948493
gene4019	WhiB6	89.1308	0.641471	0.387126	0.0120331	0.0797011		gene3062	FadD22	1030.91	-0.533227	0.214145	0.00318009	0.0219346		integration host factor MihF	Rv1388	MihF	-0.743	0.00131765		sedoheptulose-7-phosphate isomerase GmhA	Rv0113	sGmhA	-0.923	0.532016
gene2090	Q643_02091	568.621	0.486089	0.165166	0.000988041	0.0110793		gene766	Adk	146.718	-0.532794	0.202994	0.00247609	0.0180186		fatty-acid-AMP ligase FadD30	Rv0404	FadD30	-0.74	0.00723615		multifunctional enzyme with acyl-CoA-reductase activity AcrA1	Rv3391	AcrA1	-0.922	8.18893e-09
gene2453	DnaJ2	444.159	0.496289	0.167813	0.00089543	0.0101898		gene1658	TrpB	570.902	-0.531213	0.147329	9.27101e-05	0.00133791		fatty-acid-CoA ligase FadD4	Rv0214	FadD4	-0.739	0.0297124		hydrolase	Rv3591c	Rv3591c	-0.921	0.00201938
gene2471	Rv2390c	76.008	0.63515	0.326223	0.00740232	0.0558817		gene486	UmaA	957.617	-0.527509	0.203715	0.00245492	0.0178985		transcriptional regulator LuxR-family	Rv0894	Rv0894	-0.739	0.0546512		hypothetical protein		#N/A	-0.911	0.630683
gene3355	Rv3226c	70.4476	0.501985	0.217563	0.00563079	0.0453657		gene176	Mce1B	284.291	-0.526633	0.244303	0.00814993	0.0451661		phosphoribosylaminoimidazole carboxylase catalytic subunit PurE	Rv3275c	PurE	-0.735	0.000207793		chaperonin 1 GroEL1	Rv3417c	GroEL1	-0.911	0.223129
gene254	FadE5	706.518	0.508736	0.223808	0.00573596	0.0457753		gene483	Rv0466	214.224	-0.521212	0.172432	0.000667495	0.00648062		phosphoglycerate mutase	Rv0525	Rv0525	-0.732	0.00758264		50S ribosomal protein L15 RplO	Rv0723	RplO	-0.91	3.09419e-08
gene190	Rv0184	230.77	0.515105	0.208667	0.00352682	0.0308095		gene2793	Rv2695	15.8305	0.709912	0.454456	0.011961	0.060356		pterin-4-alpha-carbinolamine dehydratase MoaB1	Rv3110	MoaB1	-0.731	0.524889		hypothetical protein	Rv0964c	Rv0964c	-0.908	0.0818709
gene2891	Rv2792c	267.035	0.515712	0.196025	0.00232555	0.0223521		gene1596	Rv1535	62.2848	0.706674	0.49787	0.0135246	0.0665812		transmembrane protein	Rv0954	Rv0954	-0.731	9.92636e-06		serine hydroxymethyltransferase GlyA2	Rv0070c	GlyA2	-0.907	0.00227156
gene2231	Rv2161c	886.896	0.516866	0.19138	0.00178739	0.018134		gene3588	RpoA	652.924	-0.520726	0.175205	0.000871881	0.00794219		preprotein translocase subunit SecE2	Rv0379	SecE2	-0.725	0.167963		lipid carrier protein or keto acyl-CoA thiolase Ltp3	Rv3523	Ltp3	-0.906	0.0146222
gene1330	Rv1277	250.245	0.517223	0.20136	0.00257758	0.0242875		gene1321	Rv1268c	6.92814	0.700408	0.746453	0.0201417	0.086958		carbamoyl-phosphate synthase small chain CarA	Rv1383	CarA	-0.725	0.000185536		hypothetical protein	Rv0326	Rv0326	-0.904	0.263912
gene2468	Rv2387	201.304	0.526385	0.207732	0.00265965	0.0248775		gene3059	LPpx	154.326	-0.518817	0.204172	0.00306943	0.0213635		PPE family protein PPE39	Rv2353c	PPE39	-0.724	0.00828276		50S ribosomal protein L22 RplV	Rv0706	RplV	-0.9	0.00328532
gene3288	Rv3165c	10.6696	0.623227	0.51069	0.0209122	0.120237		gene2264	QcrA	769.427	-0.515905	0.139625	6.73441e-05	0.00100928		hypothetical protein	Rv2077Bc	Rv2077Bc	-0.724	0.410177		creatinine amidohydrolase%2C mycofactocin system protein	Rv0695	Rv0695	-0.899	0.000175954
gene2057	CmtR	23.5234	0.620773	0.361096	0.0121818	0.0805467		gene3721	CysS1	221.367	-0.51484	0.209887	0.00383326	0.0250009		acyl carrier protein desaturase DesA2	Rv1094	DesA2	-0.723	0.00295898		membrane protein	Rv1892	Rv1892	-0.897	0.000692442
gene1095	Rv1047	4.18643	0.615483	1.21748	0.0142524	0.0901948		gene3974	Rv3818	118.797	-0.509361	0.20467	0.0036432	0.0240063		tRNA-Val		#N/A	-0.721	NA		50S ribosomal protein L18 RplR	Rv0720	RplR	-0.894	5.53461e-06
gene685	Rv0654	117.514	0.536892	0.193	0.00133191	0.0140326		gene3275	NuoI	235.659	-0.509268	0.224205	0.00638805	0.0370623		transmembrane protein	Rv2144c	Rv2144c	-0.721	3.10453e-10		transcriptional regulator	Rv1255c	Rv1255c	-0.892	0.00735961
gene3959	FbpD	229.241	0.540144	0.202852	0.00180245	0.0182055		gene1737	TyrS	99.5799	-0.50869	0.211954	0.00431319	0.0272955		oligoribonuclease Orn	Rv2511	Orn	-0.721	2.40817e-05		cytochrome P450 123 Cyp123	Rv0766c	Cyp123	-0.891	0.00176255
gene2438	SmtB	35.7689	0.60962	0.30719	0.00841045	0.0612032		gene1361	AtpF	302.244	-0.508338	0.161144	0.000476059	0.00494766		aminopeptidase PepN	Rv2467	PepN	-0.721	0.000792483		polyketide synthase associated protein PapA3	Rv1182	PapA3	-0.887	0.577106
gene2296	Rv2226	119.115	0.548269	0.235785	0.00432885	0.0364209		gene3066	Rv2952	151.846	-0.507537	0.175742	0.00116546	0.00993229		50S ribosomal protein L22 RplV	Rv0706	RplV	-0.72	0.0187945		oxidoreductase; overlaps another CDS with the same product name	Rv3742c	Rv3742c	-0.886	0.186547
gene1046	Rv1000c	105.019	0.606911	0.295276	0.00657162	0.0506068		gene183	Rv0177	225.957	-0.497312	0.151473	0.000345918	0.00395999		PPE family protein PPE40	Rv2356c	PPE40	-0.718	0.00264059		PE-PGRS family protein PE_PGRS19	Rv1067c	PE_PGRS19	-0.885	0.0944672
gene1581	Rv1520	81.1483	0.552158	0.200698	0.00134501	0.014127		gene2289	Rv2219A	14.0868	0.687481	0.418209	0.0111108	0.0569651		lipoprotein LprO	Rv0179c	LprO	-0.714	0.0117844		sugar-transport ABC transporter integral membrane protein UspA	Rv2316	UspA	-0.884	0.126009
gene57	RpsR1	60.8153	0.553833	0.256487	0.0064234	0.0498659		gene3393	ManB	224.134	-0.493431	0.133589	7.77851e-05	0.00114733		tryptophan synthase alpha subunit TrpA	Rv1613	TrpA	-0.714	0.000565218		50S ribosomal protein L29 RpmC	Rv0709	RpmC	-0.884	0.000474386
gene2940	VapB22	13.4053	0.602195	0.475586	0.0227499	0.127366		gene2195	AnsP1	437.423	-0.493218	0.17648	0.00156739	0.0125752		hypothetical protein	Rv2990c	Rv2990c	-0.712	0.000401933		hypothetical protein	Rv2286c	Rv2286c	-0.882	3.77841e-05
gene2868	PE27	17.3542	0.600746	0.310022	0.00813264	0.0599461		gene3424	Rv3295	247.78	-0.492214	0.184728	0.00226129	0.0168419		30S ribosomal protein S19 RpsS	Rv0705	RpsS	-0.712	0.000802509		hypothetical protein	Rv1120c	Rv1120c	-0.879	0.312001
gene1685	UvrA	664.645	0.556141	0.143442	2.51613e-05	0.000448807		gene131	TreS	262.583	-0.490457	0.153847	0.000468163	0.00489211		hypothetical protein	Rv0999	Rv0999	-0.712	2.93778e-07		hypothetical protein	Rv1893	Rv1893	-0.879	1.41461e-05
gene3345	WhiB1	1176.96	0.560844	0.173477	0.000306615	0.00419953		gene294	EccA3	2969.46	-0.489509	0.145979	0.000265718	0.00318585		orotidine 5'-phosphate decarboxylase PyrF	Rv1385	PyrF	-0.712	0.000258816		hypothetical protein	Rv0057	Rv0057	-0.876	0.208962
gene2260	Rv2191	159.656	0.563172	0.260908	0.00613229	0.0483895		gene62	Rv0060	320.135	-0.489163	0.194402	0.00358116	0.0238433		cobalamin biosynthesis protein CobN	Rv2062c	CobN	-0.71	0.000199599		ESX-1 secretion-associated protein EspL	Rv3880c	EspL	-0.875	0.0446291
gene2187	RecB	53.0949	0.57381	0.235124	0.00308496	0.0277069		gene4080	RnpA	141.783	-0.483938	0.223563	0.00871766	0.0474216		prolipoprotein diacylglyceryl transferase Lgt	Rv1614	Lgt	-0.709	0.0110149		transmembrane protein	Rv3479	Rv3479	-0.874	0.110193
gene1219	TypA/BipA	265.547	0.577673	0.204465	0.00101196	0.0113145		gene1067	Mfd	230.144	-0.480597	0.155444	0.000673845	0.00650931		2-dehydropantoate 2-reductase	Rv2573	Rv2573	-0.708	0.105187		transcriptional regulator	Rv3405c	Rv3405c	-0.87	2.28592e-07
gene724	RPExFGAL_protein	246.16	0.583655	0.257142	0.00447694	0.0374871		gene75	Rv0072	151.662	-0.480485	0.182876	0.0028407	0.0199526		hypothetical protein	Rv0356c	Rv0356c	-0.707	0.0224005		ribonuclease P protein component RnpA	Rv3923c	RnpA	-0.869	0.0816345
gene1516	Rv1459c	173.082	0.585055	0.130141	1.67959e-06	4.18262e-05		gene1641	NadB	851.119	-0.475377	0.145354	0.000386565	0.00425999		hypothetical protein	Rv1414	Rv1414	-0.707	0.202934		3-hydroxybutyryl-CoA dehydrogenase FadB3	Rv1715	FadB3	-0.862	0.0102498
gene3371	Rv3242c	30.4574	0.58297	0.287129	0.00758396	0.0568056		gene1958	CinA	207.429	-0.473631	0.183615	0.00323944	0.0222241		transposase	Rv0031	Rv0031	-0.706	0.397421		peptide chain release factor 1 PrfA	Rv1299	PrfA	-0.862	0.153686
gene2478	AprB	82.4568	0.57824	0.338881	0.0142448	0.0901948		gene4012	Rv3856c	143.171	-0.471286	0.161696	0.00126946	0.0105834		antitoxin VapB33	Rv1241	VapB33	-0.706	0.0245421		ESX-1 secretion system protein EccA1	Rv3868	EccA1	-0.857	0.000201524
gene3697	Rv3557c	385.544	0.586348	0.274173	0.00584782	0.0465277		gene2030	Mce3F	8.18741	0.664852	0.542117	0.0194887	0.0853187		hypothetical protein	Rv3259	Rv3259	-0.706	0.0266631		antitoxin VapB19	Rv2547	VapB19	-0.852	0.070945
gene1230	Rv1176c	22.4524	0.574672	0.386417	0.020081	0.116506		gene835	Cfp29	97.6743	-0.470821	0.182889	0.00339196	0.0228614		hypothetical protein	Rv1233c	Rv1233c	-0.706	0.0241158		esterase/lipase LipF	Rv3487c	LipF	-0.851	0.667412
gene3179	FadE22	304.248	0.588037	0.246288	0.00351686	0.0307926		gene71	Rv0068	16.1318	0.659475	0.410552	0.0125054	0.0627724		zinc protease PepR	Rv2782c	PepR	-0.705	0.0598612		pantoate-beta-alanine ligase PanC	Rv3602c	PanC	-0.85	0.0106797
gene1904	UreA	16.1805	0.570851	0.435529	0.0249706	0.135747		gene2556	Rv2468c	80.4693	-0.469669	0.21677	0.00940215	0.0499462		hypothetical protein	Rv1132	Rv1132	-0.704	0.0798309		hypothetical protein	Rv1958c	Rv1958c	-0.849	0.440313
gene1207	Rv1154c	19.693	0.569809	0.296575	0.0104527	0.0719679		gene58	RplI	199.29	-0.46778	0.196451	0.00547927	0.0329357		membrane protein	Rv1140	Rv1140	-0.704	4.06857e-06		cytidine/deoxycytidylate deaminase	Rv3752c	Rv3752c	-0.849	7.17583e-05
gene3597	Rv3466	36.0167	0.564794	0.297573	0.0107457	0.0731389		gene3406	Rv3277	191.332	-0.467618	0.184649	0.00335965	0.0227574		alanine racemase domain-containing protein	Rv2148c	Rv2148c	-0.703	0.000243536		30S ribosomal protein S5 RpsE	Rv0721	RpsE	-0.849	7.25661e-06
gene86	Rv0081	4.64004	0.563865	0.895487	0.0191589	0.112518		gene1053	MetS	98.7895	-0.464105	0.186363	0.0040995	0.0263343		polyribonucleotide nucleotidyltransferase GpsI	Rv2783c	GpsI	-0.703	0.00378573		alanine and proline rich protein	Rv3439c	Rv3439c	-0.848	0.0767736
gene2229	Rv2159c	479.332	0.588254	0.203466	0.00114796	0.0126144		gene1293	Mdh	211.444	-0.462922	0.195206	0.00594304	0.0350101		50S ribosomal protein L2 RplB	Rv0704	RplB	-0.701	0.0269134		ESX-1 secretion-associated protein EspH	Rv3867	EspH	-0.846	0.00656168
gene1753	PPE22	50.2965	0.561435	0.336137	0.0160123	0.0984088		gene2697	Rv2603c	162.679	-0.462194	0.206819	0.00809214	0.0449108		antitoxin VapB21	Rv2758c	VapB21	-0.701	0.255586		toxin VapC15	Rv2010	VapC15	-0.845	0.030208
gene802	Rv0765c	37.529	0.589796	0.279742	0.0062965	0.0491793		gene2816	NrdR	145.723	-0.461593	0.204646	0.00774581	0.043239		hypothetical protein	Rv2369c	Rv2369c	-0.701	0.485958		prophage PhiRv1 protein	Rv1582c	Rv1582c	-0.843	0.057769
gene3914	LpqH	152.816	0.558613	0.260698	0.00654998	0.0505416		gene2027	Mce3C	5.57637	0.646323	0.885829	0.0191872	0.084578		membrane protein	Rv0199	Rv0199	-0.701	0.0618507		hypothetical protein	Rv0106	Rv0106	-0.839	0.0386713
gene632	VapB28	97.742	0.596088	0.196331	0.00050367	0.00643858		gene3198	Rv3079c	16.5823	0.646124	0.509084	0.0183108	0.0817045		succinate dehydrogenase [iron-sulfur subunit] SdhA_1	Rv0248c	SdhA_1	-0.701	1.62091e-05		monooxygenase	Rv1936	Rv1936	-0.837	0.00158261
gene2415	PE_PGRS39	74.6262	0.603267	0.26005	0.00334464	0.0293517		gene3394	WbbL1	83.9212	-0.457227	0.206502	0.00857232	0.0468971		mutator protein MutT4	Rv3908	MutT4	-0.699	0.00538704		PE family protein PPE60	Rv3478	PPE60	-0.836	0.222691
gene231	Rv0223c	66.1703	0.603455	0.254038	0.00320099	0.0283954		gene1736	Mpg	7.19609	0.64444	0.663683	0.0242821	0.0992771		PE-PGRS family protein PE_PGRS31	Rv1768	PE_PGRS31	-0.697	1.79019e-05		hypothetical protein	Rv1268c	Rv1268c	-0.835	0.0661336
gene2050	Rv1989c	42.2789	0.607528	0.278688	0.00519022	0.0426372		gene715	FusA1	2123.27	-0.453844	0.194676	0.00633026	0.0368385		transmembrane protein	Rv2437	Rv2437	-0.695	0.21259		dehydrogenase	Rv0697	Rv0697	-0.835	0.0116865
gene3325	PcrA	232.501	0.546289	0.287177	0.0107222	0.0731389		gene1660	Lgt	656.352	-0.453506	0.149223	0.000844293	0.00778333		hypothetical protein	Rv0998	Rv0998	-0.694	8.38139e-06		chromosome partitioning protein ParA	Rv3918c	ParA	-0.835	0.0143308
gene1463	Fmt	91.8247	0.610601	0.206145	0.000637153	0.00774993		gene3202	Rv3083	229.809	0.642959	0.489	0.0183649	0.0817045		2-hydroxyhepta-2%2C4-diene-1%2C7-dioate isomerase	Rv2993c	Rv2993c	-0.694	0.000236559		hypothetical protein	Rv0607	Rv0607	-0.829	0.394737
gene1460	Rv1403c	50.9328	0.53963	0.387868	0.0247526	0.13503		gene909	MoaD2	17.875	0.636522	0.401276	0.0141441	0.0684883		cytochrome C oxidase subunit III CtaE	Rv2193	CtaE	-0.694	0.0170935		hypothetical protein	Rv3647c	Rv3647c	-0.829	3.76788e-11
gene3763	PE32	4.1001	0.537422	0.774023	0.028385	0.148199		gene377	Rv0364	152.892	-0.450855	0.200116	0.00838674	0.046079		l%2Cd-transpeptidase LdtB	Rv2518c	LdtB	-0.694	0.00299196		NADH dehydrogenase subunit C NuoC	Rv3147	NuoC	-0.827	3.69119e-06
gene948	Rv0907	163.755	0.613018	0.159559	2.38647e-05	0.000429677		gene3145	FixB	300.111	-0.450035	0.177065	0.00382067	0.0249613		oxidoreductase	Rv1928c	Rv1928c	-0.692	0.0991295		transmembrane protein	Rv2077c	Rv2077c	-0.82	0.0271261
gene1410	FabG2	31.9862	0.535927	0.251785	0.00744491	0.0559828		gene2566	Rv2477c	547.666	-0.449129	0.157199	0.00154229	0.012452		3-oxoacyl-[acyl-carrier-protein] synthase 1 KasA	Rv2245	KasA	-0.691	0.0353231		galactokinase GalK	Rv0620	GalK	-0.819	0.62789
gene2817	Rv2719c	127.405	0.626831	0.19886	0.000322579	0.00438684		gene3288	Rv3165c	10.6696	0.629812	0.555853	0.0246023	0.100372		transposase	Rv2278	Rv2278	-0.691	0.604207		d-alpha%2Cbeta-d-heptose-1%2C7-biphosphate phosphatase GmhB	Rv0114	GmhB	-0.819	0.421768
gene1214	MutT2	34.3808	0.526315	0.263891	0.0102851	0.0712717		gene2739	Rv2643A	19.1305	0.626379	0.37985	0.0143685	0.0690619		hypothetical protein	Rv2422	Rv2422	-0.691	NA		LYTB1 protein	Rv3382c	LYTB1	-0.815	3.81482e-06
gene2181	Rv2113	46.3422	0.525545	0.261269	0.0100802	0.0702862		gene245	AftD	311.372	-0.448165	0.178863	0.00428116	0.0272276		alanine and glycine rich transmembrane protein	Rv2721c	Rv2721c	-0.69	0.0677499		arylformamidase	Rv1716	Rv1716	-0.812	0.00264857
gene2085	Rv2022c	30.4828	0.524429	0.292156	0.0148909	0.0933116		gene3111	GltS	182.353	-0.447743	0.178695	0.00420349	0.0268485		NarL family two-component system sensor histidine kinase	Rv0845	Rv0845	-0.689	0.000474586		chromosomal replication initiator protein DnaA	Rv0001	DnaA	-0.809	7.59144e-08
gene85	Rv0080	7.96985	0.520655	0.609578	0.0338574	0.167725		gene3001	AmiC	357.208	-0.4477	0.176284	0.00387106	0.025124		hypothetical protein	Rv1546	Rv1546	-0.688	0.000258816		GDP-mannose 4%2C6-dehydratase Gca	Rv0112	Gca	-0.804	0.577106
gene2727	Rv2632c	32.5037	0.517692	0.334995	0.0234097	0.129822		gene182	Rv0176	196.591	-0.439038	0.155103	0.0017628	0.0137418		exported or envelope protein	Rv2075c	Rv2075c	-0.687	0.0580543		hypothetical protein	Rv1891	Rv1891	-0.804	0.000359828
gene3644	Rv3502c	75.4917	0.627016	0.229332	0.00115494	0.0126436		gene3146	FixA	339.302	-0.438938	0.186379	0.00641096	0.037139		protein TldD	Rv2315c	TldD	-0.687	0.00907085		DNA-directed RNA polymerase RpoC	Rv0668	RpoC	-0.803	0.130804
gene1547	Rv1489	49.943	0.629953	0.261538	0.0027451	0.0254286		gene3962	Rv3806c	152.771	-0.435783	0.161442	0.00267113	0.0191473		tRNA-Leu		#N/A	-0.687	0.246072		chaperone DnaJ1	Rv0352	DnaJ1	-0.801	0.00203817
gene2672	Rv2579	64.2807	0.63001	0.193603	0.000223198	0.00314693		gene465	MmpL4	527.887	-0.433894	0.184252	0.00662308	0.0381374		membrane protein	Rv0666	Rv0666	-0.684	0.30791		hypothetical protein	Rv2636	Rv2636	-0.8	0.00254112
gene3093	Ung	72.323	0.631121	0.273184	0.00331438	0.0291528		gene863	Rv0826	182.62	-0.432174	0.181011	0.00605099	0.0354825		exported or membrane protein	Rv1382	Rv1382	-0.683	0.0462382		PPE family protein PPE64	Rv3558	PPE64	-0.798	4.74027e-06
gene1031	Rv0986	43.3051	0.513619	0.248493	0.00932334	0.0659687		gene2375	Rv2307B	6.92666	0.610662	0.662577	0.0262865	0.106115		undecaprenyldiphospho-muramoylpentapeptide beta-N-acetylglucosaminyltransferase	Rv2153c	Rv2153c	-0.681	0.00501377		toxin	Rv0299	Rv0299	-0.797	0.000289723
gene842	Rv0805	785.789	0.511241	0.236294	0.00736545	0.0558128		gene2269	CtaC	591.186	-0.420977	0.123528	0.000279638	0.00332431		secreted protein	Rv1312	Rv1312	-0.681	0.00207315		hypothetical protein	Rv1639c	Rv1639c	-0.796	0.611165
gene432	ThiG	28.8244	0.633701	0.285621	0.00433062	0.0364209		gene488	PcaA	26.2738	0.610608	0.337786	0.011666	0.0590223		PE family protein PE8	Rv1040c	PE8	-0.681	0.331211		hypothetical protein	Rv2633c	Rv2633c	-0.795	0.164428
gene3796	Rv3654c	3.08562	0.508558	1.01627	0.013068	0.0847986		gene2996	PyrH	243.474	-0.420582	0.163675	0.00370032	0.0243409		nucleoside hydrolase LunH	Rv3393	LunH	-0.679	0.00116197		acyltransferase PapA1	Rv3824c	PapA1	-0.794	0.677038
gene801	Cyp51	83.2919	0.507499	0.250997	0.0101823	0.0708697		gene448	Rv0433	238.913	-0.416455	0.18548	0.00936856	0.0499006		hypothetical protein	Rv0784	Rv0784	-0.678	0.000670474		hypothetical protein	Rv1507A	Rv1507A	-0.792	0.42968
gene3978	Rv3822	262.225	0.503833	0.241551	0.00874862	0.0631844		gene2997	Rv2884	27.8999	0.600906	0.329113	0.0109833	0.0564622		transposase	Rv1035c	Rv1035c	-0.677	0.161579		30S ribosomal protein S18 RpsR1	Rv0055	RpsR1	-0.788	0.0845203
gene3701	FadD3	277.613	0.502317	0.320494	0.0231423	0.128817		gene3324	Rv3200c	198.983	-0.413712	0.182294	0.00898486	0.0483267		exported or membrane protein	Rv2972c	Rv2972c	-0.677	0.102996		N-acetyltransferase	Rv3027c	Rv3027c	-0.787	0.312659
gene3726	RadA	440.03	0.634331	0.234327	0.00117451	0.0127962		gene295	EccB3	1626.67	-0.409864	0.150226	0.0027419	0.0194556		esterase/lipase	Rv1105	Rv1105	-0.675	0.295036		DNA-directed RNA polymerase alpha chain RpoA	Rv3457c	RpoA	-0.787	0.0801297
gene2327	Rv2254c	28.8587	0.638176	0.282668	0.00396588	0.034025		gene3529	Rv3400	117.841	-0.406789	0.157835	0.00449445	0.0282099		dihydrolipoamide dehydrogenase LpdC	Rv0462	LpdC	-0.671	0.000981269		integrase	Rv2646	Rv2646	-0.786	0.0842609
gene1236	MmpL10	871.84	0.494836	0.41827	0.0335901	0.16736		gene545	HemL	346.734	-0.406667	0.169244	0.00635776	0.0369424		glutamate-1-semialdehyde 2%2C1-aminomutase HemL	Rv0524	HemL	-0.671	5.20809e-05		transcriptional regulator WhiB-like WhiB7	Rv3197A	WhiB7	-0.785	0.245563
gene3493	Rv3364c	24.3451	0.488038	0.255493	0.0142813	0.0902286		gene570	Rv0548c	127.203	-0.401071	0.161307	0.00556806	0.0333648		transmembrane alanine rich protein	Rv2843	Rv2843	-0.669	0.0117393		50S ribosomal protein L6 RplF	Rv0719	RplF	-0.785	0.000706923
gene1593	Rv1532c	20.0175	0.488015	0.412234	0.0394704	0.186875		gene1387	GlgP	405.043	-0.400735	0.149155	0.00317925	0.0219346		glutamyl-tRNA synthetase GltS	Rv2992c	GltS	-0.668	5.29885e-05		NADH dehydrogenase subunit F NuoF	Rv3150	NuoF	-0.78	3.90017e-06
gene3094	ThiL	170.055	0.640956	0.272962	0.00290787	0.0265516		gene351	Rv0338c	798.073	-0.391832	0.138911	0.00209625	0.0158251		F420-dependent glucose-6-phosphate dehydrogenase Fgd1	Rv0407	Fgd1	-0.668	6.19116e-05		aspartate 1-decarboxylase PanD	Rv3601c	PanD	-0.779	0.0512393
gene1237	Rv1184c	151.746	0.485617	0.295802	0.0210747	0.120809		gene1777	Rv1725c	22.5993	0.590133	0.313025	0.0102634	0.0533334		hypothetical protein	Rv3847	Rv3847	-0.666	0.000137199		PE family protein PE18	Rv1788	PE18	-0.772	0.292659
gene2055	CtpG	130.22	0.485494	0.248165	0.0126836	0.0829529		gene3665	Rv3525c	9.2118	0.589349	0.588474	0.0280413	0.11075		lipoprotein LpqZ	Rv1244	LpqZ	-0.666	1.15684e-05		toxin MazF9	Rv2801c	MazF9	-0.768	0.132409
gene3180	LigB	106.972	0.484969	0.22498	0.00837063	0.0610292		gene1865	PPE33	183.019	0.588137	0.338482	0.0129508	0.0645856		excisionase	Rv2310	Rv2310	-0.663	NA		trans-aconitate methyltransferase Tam	Rv0294	Tam	-0.767	0.0314944
gene1433	Rv1376	122.149	0.641729	0.295557	0.00438591	0.0368051		gene3054	Mas	5652.52	-0.385952	0.153176	0.00589017	0.0348056		transposase	Rv1313c	Rv1313c	-0.663	0.203186		oxidoreductase	Rv1714	Rv1714	-0.767	0.0522124
gene2815	Rv2717c	24.9465	0.484244	0.269768	0.0182681	0.108786		gene584	GrcC1	431.424	-0.384471	0.127967	0.00131131	0.0108381		recombination protein RecR	Rv3715c	RecR	-0.663	1.6252e-05		hypothetical protein	Rv1638A	Rv1638A	-0.767	0.639944
gene463	Rv0448c	9.8391	0.481051	0.663647	0.0340553	0.168085		gene3219	Rv3098A	30.5642	0.585612	0.377427	0.0188409	0.0834353		arylsulfatase AtsD	Rv0663	AtsD	-0.663	2.16824e-07		transcriptional regulator	Rv0744c	Rv0744c	-0.765	0.000283161
gene1750	Rv1702c	39.7308	0.480375	0.360385	0.0355404	0.172966		gene785	Rv0750	25.6053	0.585009	0.376619	0.020005	0.086493		universal stress protein	Rv1996	Rv1996	-0.663	0.244888		peroxidase	Rv3177	Rv3177	-0.763	0.13032
gene3782	Fic	114.891	0.476361	0.26209	0.0183372	0.108855		gene1285	Rv1232c	174.268	-0.383457	0.164146	0.00852649	0.0467246		N-acetylglucosamine-6-phosphate deacetylase NagA	Rv3332	NagA	-0.662	1.53103e-05		secreted ESX-1 substrate protein B EspB	Rv3881c	EspB	-0.763	0.0666707
gene2330	Rv2256c	433.068	0.643662	0.152238	4.8881e-06	0.000107735		gene3929	EchA21	207.196	-0.37788	0.14149	0.00361808	0.0239643		pyrrolidone-carboxylate peptidase Pcp	Rv0319	Pcp	-0.662	0.000408413		antitoxin VapB9	Rv0959A	VapB9	-0.762	0.0989227
gene3133	Rv3013	17.5149	0.471751	0.323064	0.0324267	0.162984		gene1225	Rv1171	37.0981	0.583287	0.387243	0.0202199	0.0870295		hypothetical protein	Rv2811	Rv2811	-0.661	0.533149		hypothetical protein	Rv0430	Rv0430	-0.762	0.0821187
gene805	Rv0768	47.7813	0.64377	0.216588	0.0005842	0.00729775		gene184	Rv0178	285.298	-0.37771	0.130408	0.00176654	0.0137418		alanine and leucine rich protein	Rv2567	Rv2567	-0.661	0.0115805		NADH dehydrogenase subunit D NuoD	Rv3148	NuoD	-0.761	3.29108e-05
gene309	PE_PGRS5	276.417	0.468731	0.232256	0.0120128	0.0797011		gene2876	Rv2777c	296.614	-0.377355	0.143963	0.00430139	0.0272955		membrane protein	Rv1744c	Rv1744c	-0.66	0.295167		fatty-acid-CoA ligase FadD2	Rv0270	FadD2	-0.758	5.87333e-05
gene3783	Rv3642c	145.184	0.468218	0.270278	0.0223233	0.125344		gene1198	Rv1144Ac	59.3051	0.581414	0.621513	0.0294551	0.113986		glutamyl-tRNA amidotransferase GatC	Rv3012c	GatC	-0.66	0.13263		exported protein	Rv0603	Rv0603	-0.757	0.132052
gene629	Rv0605	245.771	0.653365	0.233163	0.000878714	0.0100593		gene3299	MesT	34.6503	0.57859	0.426306	0.0241616	0.0988896		methyltransferase	Rv3322c	Rv3322c	-0.66	NA		transcriptional regulator TetR-family	Rv2912c	Rv2912c	-0.757	0.077164
gene633	VapC28	91.68	0.653823	0.185112	7.52624e-05	0.00117809		gene672	RplA	1065.39	-0.362238	0.139996	0.00486856	0.0298735		ATP synthase epsilon chain AtpC	Rv1311	AtpC	-0.659	0.0668181		hypothetical protein	Rv0329c	Rv0329c	-0.756	0.17448
gene1820	Rv2015c	15.2296	0.465059	0.428481	0.0466665	0.212297		gene1731	Rv1683	420.233	-0.361405	0.128938	0.00251738	0.0181899		arabinofuranosyltransferase AftC	Rv2673	AftC	-0.656	0.00861717		drug:H+ antiporter-2 (14 Spanner) (DHA2) family drug resistance MFS transporter	Rv3728	Rv3728	-0.756	0.104693
gene2540	Rv2454c	586.642	0.464245	0.239379	0.0138412	0.0882222		gene3530	Rv3401	271.468	-0.358317	0.14288	0.00600978	0.0353489		membrane protein MmpS3	Rv2198c	MmpS3	-0.656	0.00184804		rubredoxin RubA	Rv3251c	RubA	-0.755	0.246646
gene2715	Rv2620c	24.9361	0.463537	0.269927	0.0234256	0.129822		gene2129	CobN	234.399	-0.351518	0.150268	0.009356	0.0499006		sugar-transport ABC transporter integral membrane protein SugI	Rv3331	SugI	-0.653	1.13748e-06		50S ribosomal protein L10 RplJ	Rv0651	RplJ	-0.753	0.0570731
gene1999	MazF5	18.0959	0.463457	0.320013	0.0350396	0.171376		gene1848	Rv1792A	7.70582	0.574345	0.645035	0.0265156	0.106605		transposase	Rv3386	Rv3386	-0.651	0.0278977		toxin VapC19	Rv2548	VapC19	-0.75	0.127352
gene2607	Rv2517c	30.3265	0.462426	0.306521	0.0317697	0.160523		gene3595	RmlB	259.688	-0.350009	0.14846	0.0094162	0.0499462		hypothetical protein	Rv0566c	Rv0566c	-0.651	0.20265		exported protein NLP/P60 family member	Rv0320	Rv0320	-0.75	0.000250809
gene3326	Rv3202c	304.125	0.658319	0.283999	0.00307984	0.0277069		gene1738	LprJ	32.3407	0.569131	0.412318	0.022746	0.0950896		nucleoside diphosphate kinase NdkA	Rv2445c	NdkA	-0.65	0.000262881		antitoxin VapB39	Rv2530A	VapB39	-0.749	0.042623
gene4070	TrxB2	93.5151	0.46182	0.240855	0.0155739	0.0963922		gene3820	Rv3677c	203.53	-0.345199	0.139677	0.00729216	0.0413079		potassium-transporting P-type ATPase B chain KdpB	Rv1030	KdpB	-0.647	0.00436417		PE-PGRS family protein PE_PGRS37	Rv2126c	PE_PGRS37	-0.749	0.00105828
gene1823	rv1767	17.1294	0.460642	0.33968	0.0396972	0.187717		gene3396	Rv3267	416.995	-0.344278	0.137672	0.00677354	0.038851		glycosyltransferase	Rv1524	Rv1524	-0.647	0.0106765		hypothetical protein	Rv1372	Rv1372	-0.748	0.00727327
gene1639	Rv1593c	101.806	0.459167	0.343214	0.0362941	0.175964		gene3386	PmmA	316.045	-0.325952	0.11808	0.00322241	0.0221469		cystathionine gamma-synthase MetB	Rv1079	MetB	-0.647	0.0104157		hypothetical protein	Rv2190c	Rv2190c	-0.748	1.84222e-06
gene2539	MobA	146.59	0.457938	0.26867	0.022896	0.127811		gene1310	GlcD	211.494	-0.313535	0.127496	0.00865763	0.0472208		carbamoyl-phosphate synthase large chain CarB	Rv1384	CarB	-0.647	0.000642866		e%2Ce-farnesyl diphosphate synthase	Rv3398c	Rv3398c	-0.745	0.00957647
gene2941	EchA16	38.368	0.664539	0.272049	0.00224082	0.0217558		gene2717	Rv2622	12.7256	0.559484	0.484154	0.0307573	0.117954		transposase	Rv0920c	Rv0920c	-0.646	4.40397e-05		type I restriction/modification system DNA methylase HsdM	Rv2756c	HsdM	-0.745	1.33191e-07
gene2480	CysA1	100.618	0.456213	0.240778	0.0167109	0.101563		gene1800	Rv1747	541.349	-0.313381	0.111789	0.00272967	0.0194376		histidinol-phosphate aminotransferase CobC	Rv2231c	CobC	-0.646	5.72679e-05		antitoxin MazE4	Rv1494	MazE4	-0.743	0.0629377
gene2093	Rv2026c	14.9763	0.45569	0.387928	0.0407172	0.189964		gene1371	Q643_01372	22595.7	0.212111	0.445763	0.000959714	0.00848042		hypothetical protein	Rv2891	Rv2891	-0.644	0.4815		transcriptional regulator	Rv2017	Rv2017	-0.738	0.0627532
gene994	Rv0953c	19.6778	0.451659	0.281464	0.0289897	0.150849		gene2765	ClpC2	8.86906	0.553454	0.489861	0.0317026	0.120975		triosephosphate isomerase Tpi	Rv1438	Tpi	-0.644	0.000158847		alanine and proline rich secreted protein Apa	Rv1860	Apa	-0.737	0.0615289
gene1122	Rv1073	767.32	0.451586	0.195745	0.00708131	0.0539897		gene2087	Rv2023A	69.1382	0.553208	0.276925	0.00967553	0.0508843		sigma-70 family RNA polymerase sigma factor SigM	Rv3911	SigM	-0.64	0.0875141		50S ribosomal protein L23 RplW	Rv0703	RplW	-0.737	0.0048834
gene3522	Rv3394c	22.4745	0.450968	0.292972	0.0330756	0.165594		gene871	Q643_00872	13.638	0.280781	0.52281	0.00940492	0.0499462		isopentenyl-diphosphate delta-isomerase Idi	Rv1745c	Idi	-0.64	0.194688		transposase	Rv2014	Rv2014	-0.736	0.843992
gene1905	UreB	14.6079	0.450766	0.343617	0.0409567	0.190618		gene1382	FadA4	827.502	0.316642	0.130656	0.00874888	0.0474568		molybdenum cofactor biosynthesis protein C2 MoaC2	Rv0864	MoaC2	-0.638	1.89069e-05		PE family protein PE5	Rv0285	PE5	-0.736	3.17018e-06
gene197	Rv0190	57.5895	0.449364	0.253497	0.022045	0.123987		gene4025	EccA1	999.15	0.321725	0.132327	0.00895338	0.048225		polypeptide deformylase Def	Rv0429c	Def	-0.637	0.00127575		hypothetical protein	Rv0552	Rv0552	-0.735	0.00176108
gene2479	PE_PGRS41	301.52	0.448716	0.275494	0.0290399	0.150905		gene2543	ClpX	1789.96	0.333412	0.120769	0.00318671	0.0219408		PE-PGRS family protein PE_PGRS20	Rv1068c	PE_PGRS20	-0.634	0.195254		cold shock protein A CspA	Rv3648c	CspA	-0.734	0.0399497
gene2875	Rv2776c	118.702	0.448385	0.201618	0.0079834	0.0591049		gene1276	HtrA	772.414	0.348607	0.134942	0.00532377	0.0322029		glycosyl hydrolase	Rv1096	Rv1096	-0.634	7.8086e-05		phosphoribosyl-AMP pyrophosphatase HisE	Rv2122c	HisE	-0.733	0.279904
gene3629	LipF	309.286	0.448239	0.35082	0.0413641	0.192048		gene591	Cyp135B1	356.357	0.349481	0.102904	0.000352964	0.00399915		50S ribosomal protein L16 RplP	Rv0708	RplP	-0.633	0.00662371		toxin VapC2	Rv0301	VapC2	-0.733	0.104399
gene3650	PE_PGRS54	109.575	0.44776	0.222475	0.0128776	0.0839889		gene2224	FtsW	301.975	0.353417	0.147123	0.0082373	0.0455188		alanine rich transferase	Rv2739c	Rv2739c	-0.631	0.00126704		hypothetical protein	Rv3831	Rv3831	-0.732	0.000632728
gene3679	PPE63	31.597	0.668659	0.319154	0.0050009	0.0413164		gene1753	PPE22	50.2965	0.539694	0.350628	0.021834	0.0919139		non-heme haloperoxidase Hpx	Rv3171c	Hpx	-0.629	0.180937		antitoxin VapB46	Rv3385c	VapB46	-0.732	0.00128125
gene2038	Rv1979c	360.314	0.447535	0.19193	0.00647493	0.0501643		gene1370	MurA	286.445	0.353763	0.147953	0.00866843	0.0472208		bacterioferritin comigratory protein Bcp	Rv2521	Bcp	-0.629	1.18171e-05		PE-PGRS family protein PE_PGRS23	Rv1243c	PE_PGRS23	-0.73	0.0872192
gene1346	Q643_01347	4.74501	0.4462	0.806053	0.0194071	0.113802		gene2982	RseP	268.554	0.354246	0.146654	0.00762364	0.0429183		tRNA-Met		#N/A	-0.625	0.311394		50S ribosomal protein L34 RpmH	Rv3924c	RpmH	-0.728	0.0576696
gene1696	Rv1648	82.2999	0.670018	0.252481	0.0012449	0.0132986		gene2215	Wag31	667.999	0.361626	0.151753	0.0090851	0.0487974		hypothetical protein	Rv1057	Rv1057	-0.624	0.0899428		alanine rich protein	Rv3863	Rv3863	-0.727	0.0359533
gene499	Rv0481c	25.766	0.444171	0.266811	0.0271512	0.143754		gene3007	xerC	126.135	0.53692	0.2634	0.00960672	0.0506068		cinA-like protein CinA	Rv1901	CinA	-0.622	0.000626158		hypothetical protein	Rv0421c	Rv0421c	-0.726	0.0525865
gene2176	PPE36	17.3762	0.443848	0.320921	0.0402073	0.188503		gene2161	Rv2091c	277.261	0.365383	0.144135	0.00542745	0.0327268		lipase LipH	Rv1400c	LipH	-0.621	0.0193114		hypothetical protein	Rv0371c	Rv0371c	-0.724	0.441537
gene1754	PPE23	60.8815	0.443813	0.28806	0.0315016	0.159378		gene1526	CtpD	105.696	0.53402	0.30147	0.0155666	0.0733387		adenylate kinase Adk	Rv0733	Adk	-0.62	0.0220205		hypothetical protein	Rv2149c	Rv2149c	-0.722	5.34661e-05
gene353	Rv0340	41.6844	0.443595	0.234984	0.0183649	0.108855		gene3331	MoeB1	306.345	0.369666	0.120328	0.00106529	0.00926392		toxin VapC25	Rv0277c	VapC25	-0.619	0.37614		penicillin-binding protein DacB1	Rv3330	DacB1	-0.722	0.117862
gene1248	PE13	100.944	0.67011	0.264452	0.00180394	0.0182055		gene1391	Rv1332	316.158	0.371679	0.155549	0.00806894	0.0449108		bifunctional MTA/SAH nucleosidase Mtn	Rv0091	Mtn	-0.619	0.0892381		50S ribosomal protein L31 RpmE	Rv1298	RpmE	-0.722	0.0104106
gene2818	LexA	406.852	0.672498	0.233866	0.000681143	0.00816307		gene4036	EspK	627.505	0.377275	0.141912	0.00355186	0.0236893		50S ribosomal protein L29 RpmC	Rv0709	RpmC	-0.618	0.0170321		lipoprotein LprI	Rv1541c	LprI	-0.721	0.178091
gene650	VapC30	33.1237	0.442979	0.301399	0.0369573	0.177831		gene2373	Rv2307c	35.7946	0.526197	0.26458	0.0107946	0.0557917		hypothetical protein	Rv0057	Rv0057	-0.618	0.36728		glycine rich protein	Rv0378	Rv0378	-0.72	0.649648
gene1107	FadD14	120.971	0.441949	0.224754	0.0153459	0.0956933		gene393	Rv0380c	19.892	0.526086	0.351524	0.02612	0.105553		formamidopyrimidine-DNA glycosylase	Rv0944	Rv0944	-0.616	0.0871939		hypothetical protein	Rv0745	Rv0745	-0.72	0.539086
gene3289	Rv3166c	23.1663	0.440928	0.254127	0.0241585	0.132543		gene1401	Rv1342c	49.9731	0.52608	0.385006	0.0302986	0.116779		thymidylate synthase ThyX	Rv2754c	ThyX	-0.616	0.0297124		PE family protein PE10	Rv1089	PE10	-0.72	0.442122
gene1700	ArgC	82.9093	0.440545	0.280313	0.0313112	0.158834		gene1556	LipL	370.146	0.37771	0.141051	0.00345579	0.0231695		NAD(P) transhydrogenase subunit alpha PntAb	Rv0156	PntAb	-0.615	0.0961088		zinc protease PepR	Rv2782c	PepR	-0.718	0.0712087
gene3238	CysA3	7.34917	0.440239	0.611297	0.0344758	0.169289		gene3321	UvrD2	194.027	0.378811	0.157747	0.00749922	0.0424129		hydrolase	Rv3677c	Rv3677c	-0.613	0.0268716		50S ribosomal protein L2 RplB	Rv0704	RplB	-0.718	0.0322796
gene2230	Rv2160A	75.3151	0.440155	0.272788	0.0301355	0.154919		gene2728	Rv2633c	49.6999	0.524247	0.29885	0.0162117	0.0750435		(3R)-hydroxyacyl-ACP dehydratase subunit HadC	Rv0637	HadC	-0.612	7.3015e-05		tRNA-Ile		#N/A	-0.717	0.127353
gene668	Q643_00669	2.13779	0.44009	0.890156	0.0116679	NA		gene319	Rv0307c	39.6686	0.523965	0.28376	0.0138777	0.0677045		3-oxoacyl-[acyl-carrier-protein] synthase 2 KasB	Rv2246	KasB	-0.612	0.0189006		PE-PGRS family protein PE_PGRS52	Rv3388	PE_PGRS52	-0.714	4.2481e-05
gene847	Rv0810c	103.96	0.439687	0.234795	0.0202139	0.116747		gene2535	Rv2449c	138.241	0.385132	0.166287	0.00923421	0.0494598		cytochrome C biogenesis protein	Rv0528	Rv0528	-0.612	0.00123335		antitoxin VapB44	Rv3321c	VapB44	-0.712	0.251346
gene3348	RshA	62.0922	0.435558	0.203162	0.0106307	0.0728011		gene3298	Rv3175	10.0944	0.521413	0.643584	0.0337779	0.126133		hydrolase	Rv1723	Rv1723	-0.611	0.00546281		excisionase	Rv2310	Rv2310	-0.71	0.713479
gene1136	PE_PGRS21	51.8952	0.43507	0.231577	0.0197985	0.115216		gene1884	Rv1828	359.656	0.402872	0.152023	0.00326307	0.0223144		UDP-N-acetylmuramate-alanine ligase MurC	Rv2152c	MurC	-0.61	0.00945082		3-methyl-2-oxobutanoate hydroxymethyltransferase PanB	Rv2225	PanB	-0.708	0.0750274
gene2931	csm2	6.40482	0.433214	0.454825	0.0563315	0.240569		gene493	HbhA	532.775	0.404435	0.161892	0.00509451	0.0310542		dihydroorotase PyrC	Rv1381	PyrC	-0.608	0.0202262		ESX-1 secretion-associated protein EspJ	Rv3878	EspJ	-0.705	0.0413703
gene1374	Ogt	53.2067	0.675908	0.246142	0.000976708	0.0109844		gene360	Rv0347	51.2929	0.520888	0.289035	0.0164589	0.0754121		alanine and arginine and proline rich transmembrane protein	Rv3604c	Rv3604c	-0.607	0.00356906		hypothetical protein	Rv0492A	Rv0492A	-0.704	0.208209
gene1464	Rv1407	114.34	0.431943	0.203159	0.0111618	0.0750975		gene2202	Rv2134c	229.134	0.405945	0.175521	0.00873556	0.0474517		transcriptional regulator	Rv0339c	Rv0339c	-0.606	0.000349766		urease gamma subunit UreA	Rv1848	UreA	-0.704	0.0557752
gene1224	Rv1170	70.2959	0.430309	0.227269	0.0185731	0.109919		gene2801	SigA	1222.54	0.409292	0.150688	0.0027319	0.0194376		tat pathway signal sequence	Rv2525c	Rv2525c	-0.605	0.125941		nitrite extrusion protein 1 NarK1	Rv2329c	NarK1	-0.702	0.712028
gene3851	Rv3705c	64.1147	0.429425	0.1866	0.00742751	0.0559617		gene2762	Rv2664	9.52458	0.513178	0.512698	0.0373312	0.135317		hypothetical protein	Rv3268	Rv3268	-0.605	9.06044e-05		3'-phosphoadenosine 5'-phosphosulfate reductase CysH	Rv2392	CysH	-0.699	0.00366098
gene3358	Rv3229c	1731.18	0.428085	0.247485	0.025474	0.137209		gene1713	Pks11	79.421	0.412008	0.18366	0.00925279	0.0494901		PE family protein PE12	Rv1172c	PE12	-0.604	0.000439153		Mg chelatase-like protein	Rv2897c	Rv2897c	-0.696	0.402545
gene2759	Rv2661c	9.13603	0.425341	0.428188	0.057889	0.244498		gene1121	Rv1072	2496.82	0.414412	0.157979	0.00349266	0.0233758		iron complex transporter substrate-binding protein	Rv0265c	Rv0265c	-0.604	8.04145e-05		glutamine-transport ABC transporter ATP-binding protein GlnQ	Rv2564	GlnQ	-0.695	0.000207989
gene2497	Rv2413c	41.9454	0.4253	0.216448	0.0166358	0.101563		gene82	Rv0078A	168.345	0.416226	0.17874	0.00771977	0.043239		hydroxylaminobenzene mutase Hab	Rv3078	Hab	-0.603	0.0942537		antitoxin VapB21	Rv2758c	VapB21	-0.694	0.302177
gene1595	Rv1534	134.395	0.424487	0.233134	0.0213922	0.121539		gene3364	Rv3235	17.5931	0.509516	0.367874	0.032078	0.121922		polyketide synthase Pks6	Rv0405	Pks6	-0.602	0.0054244		2-C-methyl-D-erythritol 2%2C4-cyclodiphosphate synthase IspF	Rv3581c	IspF	-0.694	0.205929
gene3736	PE_PGRS59	158.632	0.423132	0.233708	0.0218428	0.123187		gene7	Q643_00008	18.1135	0.417551	0.815031	0.00415776	0.0266194		exonuclease V gamma chain RecC	Rv0631c	RecC	-0.601	0.00521834		tRNA-Arg		#N/A	-0.693	0.385689
gene3714	FadE34	47.3828	0.420969	0.347776	0.0547664	0.236253		gene1422	Rv1364c	158.116	0.417808	0.176638	0.00678752	0.038851		50S ribosomal protein L14 RplN	Rv0714	L14 RplN	-0.6	0.0356411		hypothetical protein	Rv0743c	Rv0743c	-0.691	0.012699
gene2474	Che1	74.896	0.420776	0.229704	0.0220492	0.123987		gene3493	Rv3364c	24.3451	0.507345	0.297691	0.0199376	0.0863964		transmembrane protein	Rv0420c	Rv0420c	-0.599	0.161336		phosphatase	Rv3113	Rv3113	-0.69	0.432346
gene3499	DnaE2	127.287	0.677987	0.264781	0.00158507	0.0163628		gene1845	PPE27	49.9299	0.506756	0.281189	0.0156259	0.0734378		membrane protein; overlaps another CDS with the same product name	Rv2306A	Rv2306A	-0.597	0.210207		hypothetical protein	Rv1519	Rv1519	-0.685	0.292659
gene188	SigG	295.209	0.420431	0.178181	0.0067526	0.0517925		gene1115	Rv1066	68.8825	0.505799	0.255319	0.0126447	0.0632234		fatty-acid-CoA ligase	Rv1549	Rv1549	-0.596	0.382931		transcriptional regulator	Rv0348	Rv0348	-0.685	0.176149
gene1598	DinX	26.5631	0.419652	0.244243	0.0278465	0.14629		gene2085	Rv2022c	30.4828	0.502279	0.322394	0.0248183	0.101039		PPE family protein PPE49	Rv3125c	PPE49	-0.596	0.144985		hypothetical protein	Rv1870c	Rv1870c	-0.684	0.11592
gene2608	LdtB	154.183	0.682851	0.25881	0.00125761	0.0133802		gene2988	DipZ	60.087	0.500636	0.393834	0.0329843	0.12438		exonuclease V beta chain RecB	Rv0630c	RecB	-0.594	0.0240965		PPE family protein PPE34	Rv1917c	PPE34	-0.681	0.00876915
gene2749	Rv2651c	45.4302	0.416869	0.289673	0.0436019	0.201705		gene1402	LprD	47.2232	0.500221	0.336924	0.028032	0.11075		oxidoreductase	Rv0943c	Rv0943c	-0.594	0.327707		glutamine-transport ABC transporter transmembrane protein	Rv2563	Rv2563	-0.68	0.000689117
gene1250	EsxK	36.4408	0.416812	0.3776	0.0582525	0.245493		gene1375	AlkA	242.768	0.418972	0.183161	0.00823605	0.0455188		fatty-acid-CoA ligase FadD11	Rv1550	FadD11	-0.593	0.0650659		amidase AmiC	Rv2888c	AmiC	-0.678	0.0444006
gene727	Rv0695	107.511	0.415772	0.228732	0.023706	0.130795		gene710	Rv0679c	40.0939	0.496963	0.27072	0.0164412	0.0754121		transcriptional repressor Mce3R	Rv1963c	Mce3R	-0.592	0.0117852		alanine and arginine rich protein	Rv2917	Rv2917	-0.677	0.00654735
gene3761	EsxW	5.42891	0.415537	0.506983	0.0574359	0.243588		gene3998	GlpQ1	198.917	0.427581	0.162303	0.00326714	0.0223144		hypothetical protein	Rv2512A	Rv2512A	-0.59	0.290843		beta-1%2C3-glucanase	Rv0315	Rv0315	-0.677	0.000549004
gene1701	ArgJ	183.493	0.414228	0.209894	0.0170251	0.102983		gene2179	Pup	57.5347	0.49552	0.256838	0.0134224	0.0664194		succinate-semialdehyde dehydrogenase [NADP] dependent GabD1	Rv0234c	GabD1	-0.588	0.0008739		alanine rich protein	Rv2541	Rv2541	-0.673	0.15967
gene1452	Rv1395	19.2586	0.413858	0.346127	0.057483	0.243588		gene2899	Rv2800	105.856	0.429111	0.182511	0.00687054	0.0392675		8-amino-7-oxononanoate synthase BioF2	Rv0032	BioF2	-0.587	0.143672		glycolipid sulfotransferase	Rv1373	Rv1373	-0.672	0.00181005
gene2605	Rv2515c	20.2546	0.413803	0.314098	0.0530181	0.231095		gene2197	Rv2129c	66.0489	0.432393	0.18844	0.00772675	0.043239		cytochrome C oxidase assembly factor CtaB	Rv1451	CtaB	-0.587	0.0354456		PE-PGRS family protein PE_PGRS44	Rv2591	PE_PGRS44	-0.671	0.350073
gene799	Rv0762c	31.2456	0.413775	0.259668	0.036701	0.177281		gene4029	PE35	114.276	0.494877	0.283128	0.0177695	0.0802018		alanine rich protein	Rv2787	Rv2787	-0.586	0.00372565		hypothetical protein		#N/A	-0.67	0.878566
gene3399	CtpC	456.556	0.692496	0.260973	0.00122506	0.01316		gene214	MmpL3	1452.7	0.436337	0.156566	0.00203644	0.0154648		lactoylglutathione lyase	Rv0546c	Rv0546c	-0.586	0.031765		antitoxin VapB3	Rv0550c	VapB3	-0.665	0.122292
gene771	Rv0738	61.9089	0.411936	0.218873	0.0183494	0.108855		gene2084	Rv2021c	25.1191	0.49322	0.322728	0.0285945	0.112241		exopolyphosphatase	Rv0496	Rv0496	-0.585	0.000168456		phospholipase C2 PlcB	Rv2350c	PlcB	-0.665	0.24628
gene630	Rv0606	280.213	0.694085	0.21234	0.000177999	0.00255666		gene1874	PE_PGRS33	47.9886	0.491913	0.251407	0.0126268	0.0632165		50S ribosomal protein L6 RplF	Rv0719	RplF	-0.584	0.0133894		hypothetical protein	Rv3714c	Rv3714c	-0.664	0.397854
gene3657	Rv3517	24.2374	0.697856	0.301197	0.00289941	0.0265375		gene2086	Rv2023c	14.6203	0.490849	0.369593	0.0368957	0.134123		ATP synthase B chain AtpF	Rv1306	AtpF	-0.584	0.0806827		dehydrogenase	Rv3829c	Rv3829c	-0.663	0.0728454
gene1339	CysN/CysC	129.67	0.699608	0.326995	0.00364461	0.0316941		gene2983	Dxr	107.258	0.438891	0.187021	0.00678055	0.038851		30S ribosomal protein S17 RpsQ	Rv0710	RpsQ	-0.583	0.0109489		short-chain dehydrogenase/reductase	Rv1882c	Rv1882c	-0.661	0.0632498
gene2936	Rv2827c	97.8348	0.408673	0.281654	0.0441293	0.202921		gene3415	SigF	42.6421	0.488048	0.251077	0.0142577	0.0687452		carboxylesterase LipQ	Rv2485c	LipQ	-0.582	0.0173496		NADH dehydrogenase subunit E NuoE	Rv3149	NuoE	-0.661	0.000632728
gene2080	Rv2017	24.2804	0.408416	0.294503	0.0483882	0.217548		gene3633	Rv3491	175	0.439369	0.182412	0.00571071	0.0339018		deoxyribonuclease TatD	Rv1008	TatD	-0.582	0.0685512		p-hydroxybenzoyl-AMP ligase FadD22	Rv2948c	FadD22	-0.661	5.02442e-05
gene3095	Rv2978c	442.444	0.701216	0.250527	0.000762297	0.00903618		gene281	FadE6	220.996	0.442709	0.138368	0.000531006	0.00537311		hypothetical protein	Rv3304	Rv3304	-0.581	0.00315648		oxidoreductase	Rv1050	Rv1050	-0.659	0.0117838
gene3932	Q643_03933	12.7601	0.407041	0.553756	0.0539384	0.233733		gene1088	PE8	6.90095	0.486084	0.577728	0.0414759	0.144338		membrane protein	Rv0463	Rv0463	-0.581	0.00286847		hypothetical protein	Rv3572	Rv3572	-0.659	0.031694
gene2661	Rv2568c	23.8954	0.406215	0.264873	0.0404242	0.189057		gene154	Rv0149	268.531	0.443605	0.137842	0.000480765	0.00497863		diacylglycerol acyltransferase	Rv0895	Rv0895	-0.581	0.0499792		MCE-associated membrane protein; overlaps another CDS with the same product name	Rv0176	Rv0176	-0.659	0.000674384
gene3299	MesT	34.6503	0.405605	0.364442	0.0639456	0.260054		gene2273	Rv2204c	387.284	0.462699	0.183401	0.0038756	0.025124		hypothetical protein	Rv1947	Rv1947	-0.581	0.000497716		cytochrome P450 130 Cyp130	Rv1256c	Cyp130	-0.653	0.122844
gene1829	Rv1773c	60.1323	0.707197	0.257687	0.000850005	0.00989268		gene1036	Rv0991c	31.4537	0.483135	0.437247	0.0423989	0.146618		hypothetical protein	Rv3076	Rv3076	-0.58	0.10847		polyketide synthase Pks2	Rv3825c	Pks2	-0.653	0.744958
gene486	UmaA	957.617	0.708421	0.202139	7.34803e-05	0.00115966		gene2714	Rv2619c	22.3998	0.481002	0.345043	0.0366148	0.133731		cytochrome C-type biogenesis protein CcsA	Rv0529	CcsA	-0.58	2.32502e-05		alcohol dehydrogenase Adh	Rv1530	Adh	-0.649	0.00290359
gene3601	Rv1584c	12.0949	0.403907	0.440055	0.0659215	0.265556		gene1839	EccC5	1879.57	0.465625	0.177139	0.00277702	0.019613		valyl-tRNA synthase ValS	Rv2448c	ValS	-0.58	0.000199725		fatty-acid-CoA ligase FadD7	Rv0119	FadD7	-0.649	5.64983e-05
gene3425	Lhr	500.798	0.402889	0.197755	0.0154637	0.0961155		gene1689	InfC	742.859	0.466131	0.20063	0.00651621	0.0376351		folylpolyglutamate synthase FolC	Rv2447c	FolC	-0.58	0.00127375		cell division protein FtsZ	Rv2150c	FtsZ	-0.649	3.11504e-07
gene808	Rv0771	10.4971	0.402843	0.465441	0.0619388	0.255677		gene1603	GlbN	4.54654	0.479152	0.67748	0.0333947	0.125067		tetrahydrodipicolinate N-succinyltransferase DapD	Rv1201c	DapD	-0.578	0.00508814		50S ribosomal protein L5 RplE	Rv0716	L5 RplE	-0.648	0.0233914
gene3802	Ssd	76.3751	0.402131	0.317913	0.0557554	0.239174		gene725	PqqE	532.397	0.479025	0.266369	0.0196348	0.0856285		membrane protein	Rv3524	Rv3524	-0.578	0.0484336		hypothetical protein	Rv1718	Rv1718	-0.646	0.0705852
gene95	Rv0090	9.32724	0.40136	0.437975	0.0669825	0.268041		gene2683	FadD9	2849.31	0.478006	0.306302	0.0277043	0.109986		enoyl-CoA hydratase EchA3	Rv0632c	EchA3	-0.577	0.00312315		30S ribosomal protein S8 RpsH	Rv0718	RpsH	-0.643	0.00555113
gene2211	ParE2	22.6109	0.401138	0.30297	0.0578012	0.244498		gene2585	BkdA	362.028	0.467666	0.152187	0.000729072	0.0069552		30S ribosomal protein S3 RpsC	Rv0707	RpsC	-0.576	0.0366825		muconate cycloisomerase MenC	Rv0553	MenC	-0.642	0.0156522
gene1507	PE_PGRS27	11.3947	0.400808	0.359558	0.0643184	0.261017		gene3729	CanB	125.083	0.477643	0.263302	0.0180956	0.0812608		30S ribosomal protein S8 RpsH	Rv0718	RpsH	-0.576	0.0110427		hypothetical protein	Rv0264c	Rv0264c	-0.639	0.043612
gene803	Cyp123	50.1226	0.400407	0.204504	0.018747	0.110607		gene3543	SigD	220.414	0.470195	0.186783	0.00395026	0.0255038		cation diffusion facilitator family transporter	Rv2025c	Rv2025c	-0.576	0.0138494		hypothetical protein	Rv3402c	Rv3402c	-0.637	0.00207665
gene3310	Rv3190A	38.3378	0.399083	0.303073	0.0542929	0.234474		gene3538	ChoD	255.923	0.473059	0.147303	0.000424659	0.00457462		lipoprotein LPpx	Rv2945c	LPpx	-0.575	0.000156768		transcriptional regulator	Rv1816	Rv1816	-0.637	0.0154228
gene2998	Rv2885c	187.609	0.397035	0.286716	0.0512642	0.227808		gene3447	SdhD	15.2729	0.47703	0.43119	0.0461309	0.156145		lipoprotein aminopeptidase LpqL	Rv0418	LpqL	-0.575	0.000845242		lipoprotein LpqG	Rv3623	LpqG	-0.636	0.0143308
gene2835	RecA	1171.66	0.3938	0.239092	0.0344622	0.169289		gene791	Rv0755A	42.2047	0.476315	0.277136	0.0217702	0.0917459		tryptophan synthase beta subunit TrpB	Rv1612	TrpB	-0.573	0.00780883		hypothetical protein	Rv1144Ac	Rv1144Ac	-0.636	0.0193676
gene430	ThiO	46.4449	0.393272	0.219349	0.0272484	0.143936		gene1793	VapB34	19.6389	0.475846	0.323228	0.0333404	0.124986		ubiquinol-cytochrome C reductase QcrC	Rv2194	QcrC	-0.573	0.00215522		DNA polymerase III epsilon subunit DnaQ	Rv3711c	DnaQ	-0.635	0.00228048
gene911	Rv0870c	152.441	0.393267	0.180807	0.0119783	0.079613		gene523	Rv0502	822.576	0.474967	0.143955	0.000352434	0.00399915		cytochrome C oxidase subunit XV assembly protein	Rv1456c	Rv1456c	-0.572	0.0320492		prophage PhiRv1 protein	Rv1583c	Rv1583c	-0.633	0.323464
gene3005	PPE45	38.7199	0.393032	0.254444	0.0410831	0.190974		gene2797	Rv2699c	44.8497	0.474125	0.386	0.0430004	0.148297		hypothetical protein	Rv1514c	Rv1514c	-0.57	0.0442819		hypothetical protein	Rv3231c	Rv3231c	-0.632	0.0284959
gene1835	Rv1779c	447.071	0.70919	0.14654	2.10546e-07	6.0257e-06		gene1301	Rv1248c	1004.97	0.477113	0.127251	6.25259e-05	0.000955325		lysyl-tRNA synthetase 1 LysS	Rv3598c	LysS	-0.57	0.00720171		zinc/manganese transporter substrate-binding protein; completely contained in another CDS	Rv2059	Rv2059	-0.628	0.236119
gene149	Rv0144	323.204	0.392543	0.217399	0.0254393	0.137209		gene1595	Rv1534	134.395	0.472365	0.243576	0.0151115	0.0714671		PPE family protein PPE51	Rv3136	PPE51	-0.568	0.00026073		lipoprotein LppU	Rv2784c	LppU	-0.628	0.293867
gene1235	PapA3	427.466	0.392407	0.437632	0.0609137	0.252818		gene3637	LprN	116.906	0.477532	0.199545	0.00510148	0.0310542		hypothetical protein	Rv3126c	Rv3126c	-0.568	0.496216		MCE-associated membrane protein; overlaps another CDS with the same product name	Rv0175	Rv0175	-0.628	0.000116396
gene3667	Rv3527	60.5392	0.711593	0.29092	0.00186115	0.0186358		gene3562	Rv3431c	50.3964	0.469589	0.245889	0.0159638	0.0744781		PPE family protein PPE30	Rv1802	PPE30	-0.567	0.0747759		acyl-CoA dehydrogenase FadE17	Rv1934c	FadE17	-0.627	0.171613
gene2489	Rv2405	67.6677	0.39213	0.193535	0.0171706	0.103536		gene1489	Rv1432	15.7114	0.468038	0.376103	0.0439017	0.150459		cutinase CFP21	Rv1984c	CFP21	-0.567	0.00381834		antitoxin VapB20	Rv2550c	VapB20	-0.627	0.218008
gene1151	Rv1100	84.8634	0.390372	0.194604	0.0173269	0.104151		gene341	Rv0328	65.1513	0.467712	0.277121	0.0271322	0.108275		beta-1%2C3-glucanase	Rv0315	Rv0315	-0.566	0.00379273		oxidoreductase	Rv0688	Rv0688	-0.626	4.16715e-06
gene3166	NrdF2	248.886	0.38924	0.230816	0.0335224	0.16736		gene3174	DinF	51.3432	0.477999	0.212865	0.00774459	0.043239		doxorubicin resistance ABC transporter permease DrrB	Rv2937	DrrB	-0.566	0.000736582		exonuclease RecB	Rv2119	RecB	-0.624	0.0259539
gene723	Rv0691A	47.1764	0.388347	0.380295	0.0704506	0.27808		gene2060	CtpF	17.4305	0.466356	0.403565	0.0482617	0.161363		exported protein	Rv0888	Rv0888	-0.564	0.531964		molybdopterin biosynthesis protein MoeA1	Rv0994	MoeA1	-0.624	2.05324e-06
gene2879	Ald	177.915	0.383183	0.214083	0.0283641	0.148199		gene3469	MetC	179.913	0.479571	0.188467	0.0033824	0.0228372		protein O-mannosyltransferase	Rv1002c	Rv1002c	-0.563	0.0262241		prophage PhiRv1 protein	Rv1574	Rv1574	-0.623	0.21748
gene1218	NarI	166.45	0.712049	0.177757	9.78474e-06	0.000200666		gene1844	PPE26	315.551	0.480705	0.156973	0.000684732	0.00659786		hypothetical protein	Rv1571	Rv1571	-0.563	0.0104696		antitoxin	Rv0298	Rv0298	-0.623	0.0228966
gene1551	MutA	192.952	0.712883	0.249489	0.000605304	0.00753682		gene1369	Rv1314c	36.7769	0.463029	0.280401	0.0263699	0.106227		transmembrane protein; overlaps another CDS with the same product name	Rv1227c	Rv1227c	-0.563	0.0087007		alanine and proline rich protein	Rv1157c	Rv1157c	-0.622	0.301142
gene3958	Rv3802c	386.567	0.380295	0.165736	0.0096013	0.0675615		gene1029	MoaB2	354.525	0.483622	0.173494	0.00190312	0.0145969		hypothetical protein	Rv2704	Rv2704	-0.561	0.128175		carbon-monoxide dehydrogenase small subunit	Rv0374c	Rv0374c	-0.62	0.54641
gene3724	Rv3583c	2234.76	0.379697	0.212251	0.0284418	0.148199		gene3421	Rv3292	40.289	0.461782	0.25567	0.02069	0.0883588		proline and threonine rich protein	Rv0312	Rv0312	-0.561	0.200273		helicase HelZ	Rv2101	HelZ	-0.62	0.00233063
gene2723	Rv2628	3.78452	0.379239	0.5263	0.0561411	0.240092		gene2536	RpfE	112.722	0.46135	0.302481	0.0327013	0.123556		RNA methyltransferase	Rv2118c	Rv2118c	-0.561	0.00404269		transposase	Rv3640c	Rv3640c	-0.619	0.527441
gene1694	PE17	274.738	0.378221	0.192983	0.0201277	0.116601		gene3608	Rv1577c	70.3261	0.460951	0.243007	0.017951	0.0808007		s-adenosylmethionine-dependent methyltransferase	Rv0893c	Rv0893c	-0.56	0.0174834		toxin MazF1	Rv0456A	MazF1	-0.618	0.525145
gene219	PckA	1781.87	0.378191	0.252575	0.0472032	0.21423		gene2807	Rv2709	128.442	0.460903	0.253983	0.0199941	0.086493		integral membrane protein	Rv0955	Rv0955	-0.559	8.71704e-06		3-isopropylmalate dehydratase LeuC	Rv2988c	LeuC	-0.617	0.134618
gene852	CysA2	24.3098	0.376705	0.412949	0.0750979	0.288001		gene1545	Rv1487	70.0163	0.457312	0.247479	0.0195125	0.0853256		hypothetical protein	Rv1060	Rv1060	-0.559	0.00109464		integral membrane protein	Rv0658c	Rv0658c	-0.615	0.0409038
gene2259	Rv2190Ac	23.436	0.376648	0.331762	0.0738845	0.28592		gene1244	Rv1191	35.8266	0.45647	0.271645	0.0263198	0.106137		membrane protein	Rv3675	Rv3675	-0.558	0.283909		transcription termination factor Rho	Rv1297	Rho	-0.615	0.113082
gene3882	Rv3733c	66.5077	0.375667	0.211722	0.0311891	0.158634		gene4019	WhiB6	89.1308	0.454911	0.366783	0.0463339	0.156418		acetyl-CoA acetyltransferase	Rv1867	Rv1867	-0.558	0.0208634		toxin VapC42	Rv2759c	VapC42	-0.614	0.0493687
gene4020	Rv3863	209.693	0.375314	0.19981	0.0251407	0.136371		gene562	Rv0540	25.3346	0.454709	0.313403	0.0369216	0.134123		cobyric acid synthase CobQ2	Rv3713	CobQ2	-0.557	0.0435505		hypothetical protein	Rv3047c	Rv3047c	-0.614	0.246622
gene504	MshA	474.216	0.374277	0.172059	0.0129867	0.084557		gene2753	Rv2655c	8.31309	0.453206	0.476641	0.0495478	0.164373		phosphoribosylaminoimidazole-succinocarboxamide synthase PurC	Rv0780	PurC	-0.556	0.0155697		DNA topoisomerase I TopA	Rv3646c	TopA	-0.614	0.0190653
gene1865	PPE33	183.019	0.37411	0.299822	0.0670277	0.268041		gene637	Rv0612	19.3955	0.451618	0.435607	0.0564134	0.180772		30S ribosomal protein S10 RpsJ	Rv0700	RpsJ	-0.556	0.0787133		PPE family protein PPE7	Rv0354c	PPE7	-0.613	0.110577
gene792	Q643_00793	6.26287	0.37332	0.616297	0.0276572	0.145494		gene769	RslA	23.896	0.449708	0.320645	0.0386681	0.138461		cell division inhibitor Cdi	Rv2216	Cdi	-0.555	7.97373e-06		toxin	Rv0229c	Rv0229c	-0.613	0.00305109
gene642	VapB29	51.7327	0.713395	0.36962	0.00571778	0.0457753		gene2819	Rv2721c	444.74	0.44899	0.20631	0.0098994	0.0518636		PPE family protein PPE3	Rv0280	PPE3	-0.554	0.00223516		transposase	Rv2961	Rv2961	-0.61	0.280091
gene2179	Pup	57.5347	0.371146	0.224739	0.0400925	0.188194		gene2054	MazE6	10.0411	0.448478	0.487922	0.049267	0.16375		hypothetical protein	Rv2292c	Rv2292c	-0.551	0.514706		hypothetical protein		#N/A	-0.61	0.263912
gene717	Rv0686	198.183	0.370262	0.180272	0.0179692	0.107173		gene3650	PE_PGRS54	109.575	0.447054	0.231414	0.0163125	0.0752809		thiosulfate sulfurtransferase SseB	Rv2291	SseB	-0.551	0.000393305		DNA methylase	Rv3263	Rv3263	-0.61	0.188688
gene1691	RplT	256.418	0.369996	0.210373	0.0321212	0.162085		gene400	Rv0387c	34.6723	0.446072	0.301521	0.0382295	0.137275		hypothetical protein	Rv2929	Rv2929	-0.55	0.0676284		hypothetical protein	Rv0699	Rv0699	-0.609	0.587625
gene1548	Rv1489A	16.6214	0.366307	0.347054	0.0840726	0.313942		gene543	GabP	88.2768	0.444599	0.202991	0.00975343	0.0511688		indole-3-glycerol phosphate synthase TrpC	Rv1611	TrpC	-0.55	0.00540342		hypothetical protein	Rv1632c	Rv1632c	-0.609	0.0286712
gene3900	Rv3750c	20.7458	0.36599	0.334986	0.0850798	0.315858		gene3217	Rv3098c	6.5256	0.444591	0.555086	0.0488837	0.162733		integral membrane nitrite extrusion protein NarU	Rv0267	NarU	-0.548	0.329699		oxidoreductase; overlaps another CDS with the same product name	Rv3741c	Rv3741c	-0.607	0.390286
gene3136	LpqA	73.4197	0.715076	0.232772	0.000313614	0.0042801		gene2089	Q643_02090	128.721	0.485474	0.206634	0.00578217	0.0342201		cellulase CelA2b	Rv1090	CelA2b	-0.548	0.118375		hypothetical protein	Rv2762c	Rv2762c	-0.607	0.00670077
gene3296	Rv3173c	328.244	0.364263	0.315659	0.0750425	0.288001		gene149	Rv0144	323.204	0.443346	0.224047	0.015385	0.0725728		cystathionine beta-lyase	Rv2294	Rv2294	-0.547	0.0378172		hypothetical protein	Rv0026	Rv0026	-0.607	0.002675
gene2834	RecX	107.982	0.364007	0.24507	0.0520614	0.229179		gene2225	MurD	206.925	0.487414	0.178319	0.00193183	0.0147581		proline rich antigen Pra	Rv1078	Pra	-0.547	0.107954		hypothetical protein	Rv3861	Rv3861	-0.606	0.496691
gene1995	EphB	10.1431	0.363558	0.353201	0.0855269	0.316293		gene3371	Rv3242c	30.4574	0.440351	0.308865	0.0400758	0.141912		ATP-dependent DNA helicase RecG	Rv2973c	RecG	-0.546	0.179942		chorismate mutase	Rv1885c	Rv1885c	-0.606	0.0409038
gene1432	Rv1375	328.68	0.363497	0.463236	0.0665488	0.266961		gene914	FadE10	409.256	0.487888	0.1521	0.000442444	0.0047002		hypothetical protein	Rv2311	Rv2311	-0.546	0.517499		lipoprotein LprF	Rv1368	LprF	-0.605	0.0612755
gene3942	Rv3786c	40.7016	0.361293	0.215692	0.0392538	0.18608		gene3175	Rv3057c	94.3928	0.489295	0.193791	0.00351858	0.0235083		hypothetical protein	Rv2964B	Rv2964B	-0.546	0.314359		hypothetical protein	Rv2255c	Rv2255c	-0.604	0.149873
gene1141	CelA2b	6.66701	0.361189	0.40154	0.0862804	0.317548		gene1497	SecG	34.7265	0.43724	0.262676	0.0283455	0.111583		hypothetical protein	Rv2603c	Rv2603c	-0.546	0.00116854		exonuclease V gamma chain RecC	Rv0631c	RecC	-0.604	0.00724727
gene3727	disA	123.225	0.360874	0.231958	0.0468907	0.213064		gene1956	LppD	522.22	0.494474	0.139847	0.000134849	0.00178943		hypothetical protein	Rv3787c	Rv3787c	-0.545	0.0184583		HAD hydrolase%2C family IB	Rv3661	Rv3661	-0.604	1.79881e-06
gene3298	Rv3175	10.0944	0.358828	0.471797	0.0676812	0.270027		gene3329	DinP	13.865	0.432908	0.375941	0.0557466	0.179353		hypothetical protein	Rv1069c	Rv1069c	-0.545	0.000172458		dihydrofolate reductase DfrA	Rv2763c	DfrA	-0.6	0.00185067
gene3688	Rv3548c	286.109	0.358393	0.236907	0.0529436	0.231095		gene2338	Rv2264c	69.9303	0.432545	0.230707	0.0190395	0.0841202		hypothetical protein	Rv1515c	Rv1515c	-0.543	0.241633		hypothetical protein	Rv3114	Rv3114	-0.599	0.547992
gene1419	PPE19	189.048	0.358259	0.190109	0.0256809	0.137936		gene2571	Rv2484c	173.026	0.495327	0.163188	0.000771455	0.00730501		30S ribosomal protein S14 RpsN2	Rv2056c	RpsN2	-0.543	0.618626		restriction system protein Mrr	Rv2528c	Mrr	-0.599	0.172835
gene442	XthA	86.7495	0.35478	0.159915	0.0126971	0.0829529		gene3457	SigJ	117.901	0.495468	0.200443	0.00387834	0.025124		phosphoglycerate kinase Pgk	Rv1437	Pgk	-0.543	0.0222992		transposase	Rv1036c	Rv1036c	-0.598	0.299605
gene2671	Rv2578c	22.1616	0.352967	0.276035	0.0730793	0.283663		gene3958	Rv3802c	386.567	0.496828	0.173741	0.00131762	0.0108435		hypothetical protein	Rv0106	Rv0106	-0.541	0.188281		d-amino acid oxidase Aao	Rv1905c	Aao	-0.598	0.143311
gene3293	AofH	56.495	0.350735	0.198238	0.033699	0.167447		gene1634	Rv1588c	48.7217	0.424025	0.380299	0.059089	0.187123		alanine rich lipoprotein LppW	Rv2905	LppW	-0.541	0.272663		cytochrome P450 132 Cyp132	Rv1394c	Cyp132	-0.597	0.183574
gene612	Mce2A	12.5515	0.349793	0.351123	0.0930986	0.332743		gene3005	PPE45	38.7199	0.423925	0.282773	0.0390197	0.139434		ATP synthase gamma chain AtpG	Rv1309	AtpG	-0.54	0.0899428		NADH dehydrogenase subunit J NuoJ	Rv3154	NuoJ	-0.597	0.00151477
gene3861	Rv3714c	72.2906	0.348112	0.176505	0.022642	0.126947		gene839	Rv0802c	24.4383	0.423166	0.312547	0.047858	0.160293		molybdopterin biosynthesis protein Mog	Rv0865	Mog	-0.539	0.0016194		NADH dehydrogenase subunit H NuoH	Rv3152	NuoH	-0.597	0.00513171
gene1341	Rv1288	42.6498	0.347957	0.260752	0.0704807	0.27808		gene650	VapC30	33.1237	0.422876	0.322791	0.0524939	0.171623		ATP synthase C chain AtpE	Rv1305	AtpE	-0.539	0.218141		PE-PGRS family protein PE_PGRS26	Rv1441c	PE_PGRS26	-0.596	0.060331
gene2825	MiaA	54.411	0.347284	0.206629	0.0408687	0.190439		gene2749	Rv2651c	45.4302	0.420024	0.30961	0.0494134	0.16407		transposase	Rv2961	Rv2961	-0.537	0.306506		50S ribosomal protein L24 RplX	Rv0715	L24 RplX	-0.596	0.0386219
gene1849	EsxN	284.868	0.347065	0.185432	0.0282832	0.148178		gene2569	PlsB2	326.381	0.498935	0.206191	0.00434979	0.0274746		exported protein	Rv0875c	Rv0875c	-0.537	0.00111565		ribosomal RNA small subunit methyltransferase A	Rv1010	Rv1010	-0.595	0.00428563
gene1819	Q643_01820	22.8512	0.347057	0.335254	0.0943937	0.335496		gene1302	Rv1249c	111.801	0.41894	0.193891	0.0116179	0.0589345		NAD(P)H quinone reductase LpdA	Rv3303c	LpdA	-0.537	0.0808306		hypothetical protein	Rv3517	Rv3517	-0.594	0.383305
gene804	Rv0767c	17.5312	0.346183	0.345619	0.0958268	0.337462		gene285	Rv0275c	106.777	0.418826	0.276634	0.0402878	0.1424		phenylalanyl-tRNA synthetase alpha chain PheS	Rv1649	PheS	-0.537	0.0235819		3-isopropylmalate dehydratase LeuD	Rv2987c	LeuD	-0.594	0.195803
gene2787	Rv2689c	42.4166	0.345882	0.252683	0.0683442	0.271888		gene1482	Rv1425	141.224	0.507659	0.202554	0.00343952	0.0231008		hypothetical protein	Rv2189c	Rv2189c	-0.536	0.196789		NADH dehydrogenase subunit G NuoG	Rv3151	NuoG	-0.594	0.000216142
gene2606	Rv2516c	75.6357	0.345118	0.198972	0.0372607	0.179066		gene918	Rv0877	177.914	0.508504	0.172161	0.000908447	0.00817816		50S ribosomal protein L30 RpmD	Rv0722	RpmD	-0.535	0.163129		light-dependent protochlorophyllide reductase	Rv0303	Rv0303	-0.591	0.129873
gene1975	PPE35	114.408	0.344995	0.172067	0.0210555	0.120809		gene3649	PE_PGRS53	40.3095	0.417133	0.297113	0.0464993	0.156563		ATP synthase beta chain AtpD	Rv1310	AtpD	-0.535	0.0723138		adenylate cyclase	Rv1320c	Rv1320c	-0.591	0.00861187
gene3418	Rv3289c	55.7989	0.344044	0.48788	0.0677356	0.270027		gene2952	RimP	208.637	0.510983	0.155744	0.000320649	0.00373765		transposase	Rv3327	Rv3327	-0.535	0.0975796		hypothetical protein	Rv0395	Rv0395	-0.588	0.669449
gene2472	SirA	292.719	0.343775	0.175355	0.0232435	0.129187		gene2102	Rv2035	12.1807	0.414529	0.434619	0.0646957	0.198486		acyl carrier protein AcpA	Rv0033	AcpA	-0.534	0.556096		transcriptional regulator	Rv0196	Rv0196	-0.586	0.323464
gene3743	PanC	112.124	0.343552	0.177432	0.0253643	0.137003		gene901	FadB	786.125	0.511514	0.189101	0.00182132	0.0140266		rhamnosyl transferase WbbL2	Rv1525	WbbL2	-0.534	0.0153595		hypothetical protein	Rv1439c	Rv1439c	-0.586	0.132675
gene1331	Rv1278	288.025	0.343396	0.216649	0.0476812	0.21538		gene2244	PknL	49.286	0.414387	0.285094	0.0437275	0.15013		alanine rich protein	Rv2844	Rv2844	-0.534	0.0189121		antitoxin VapB37	Rv2104c	VapB37	-0.585	0.0988551
gene3217	Rv3098c	6.5256	0.342755	0.430682	0.0838835	0.313803		gene1030	MscL	14.6256	0.413342	0.374901	0.0633767	0.196166		proteasome accessory factor A PafA	Rv2097c	PafA	-0.534	0.000688249		toxin VapC4	Rv0595c	VapC4	-0.584	0.188724
gene3417	UsfY	42.9832	0.342639	0.335532	0.0936811	0.334513		gene2898	Rv2799	69.7697	0.412707	0.189621	0.0114662	0.0583195		phenylalanyl-tRNA synthetase beta chain PheT	Rv1650	PheT	-0.534	2.49918e-05		hypothetical protein	Rv0854	Rv0854	-0.584	0.121055
gene2974	Rv2862c	21.8978	0.34182	0.287546	0.0883215	0.322891		gene1671	Cya	181.897	0.513079	0.173719	0.000941688	0.00834035		replicative DNA helicase DnaB	Rv0058	DnaB	-0.533	0.404737		transcriptional regulator TetR-family	Rv3249c	Rv3249c	-0.584	0.0542139
gene1223	LipX	22.8826	0.340736	0.5046	0.0636994	0.260054		gene3875	Rv3726	152.109	0.411963	0.187439	0.0112832	0.0575411		anti-sigma factor RskA	Rv0444c	RskA	-0.531	0.064312		transposase	Rv2086	Rv2086	-0.582	0.72365
gene3321	UvrD2	194.027	0.340342	0.147355	0.0107111	0.0731389		gene3157	EchA17	40.9248	0.411312	0.235583	0.0296682	0.11458		hypothetical protein	Rv1125	Rv1125	-0.531	0.0297124		heat shock protein transcriptional repressor HspR	Rv0353	HspR	-0.582	0.0105584
gene3171	NrdH	224.103	0.340107	0.196202	0.0382986	0.182681		gene3443	Add	40.9027	0.409428	0.256525	0.0369318	0.134123		sedoheptulose-7-phosphate isomerase GmhA	Rv0113	sGmhA	-0.53	0.713379		acyl carrier protein desaturase DesA2	Rv1094	DesA2	-0.581	0.0303671
gene3392	Rv3263	92.9664	0.339382	0.225054	0.0569116	0.242172		gene2808	SigB	2054.63	0.514832	0.143535	0.000105582	0.00146705		dyp-type peroxidase	Rv0799c	Rv0799c	-0.53	0.0475404		PE family protein PE23	Rv2328	PE23	-0.578	0.26741
gene2809	IdeR	410.808	0.336469	0.144216	0.0102396	0.0711391		gene3642	YrbE4B	50.7356	0.408704	0.273523	0.0422914	0.146511		50S ribosomal protein L28 RpmB2	Rv2058c	RpmB2	-0.529	0.665265		toxin VapC40	Rv2596	VapC40	-0.576	0.0818709
gene2454	HrcA	213.796	0.334702	0.145687	0.011154	0.0750975		gene3638	Mce4D	163.344	0.406426	0.22943	0.027072	0.108246		fatty-acid-CoA ligase FadD7	Rv0119	FadD7	-0.529	0.00106252		holliday junction DNA helicase RuvA	Rv2593c	RuvA	-0.576	0.220636
gene167	Rv0161	18.9047	0.33378	0.29137	0.0951311	0.336751		gene2774	Rv2676c	79.6787	0.406008	0.184569	0.0111743	0.0571379		hypoxanthine-guanine phosphoribosyltransferase Hpt	Rv3624c	Hpt	-0.529	0.0550181		riboflavin biosynthesis protein RibA1	Rv1940	RibA1	-0.575	0.0325642
gene1908	UreG	21.1645	0.333148	0.258416	0.0812964	0.30656		gene2809	IdeR	410.808	0.517494	0.152838	0.000213822	0.00265374		transmembrane protein; overlaps another CDS with the same product name	Rv1226c	Rv1226c	-0.529	0.0161962		oxidoreductase	Rv0765c	Rv0765c	-0.575	0.0100195
gene2089	Q643_02090	128.721	0.332057	0.189717	0.0400365	0.188162		gene635	Rv0610c	87.9791	0.405032	0.217386	0.0239446	0.0986331		ATPase	Rv3294c	Rv3294c	-0.528	0.554747		50S ribosomal protein L9 RplI	Rv0056	RplI	-0.575	0.234516
gene1863	PPE31	48.9494	0.330481	0.487806	0.0589594	0.247114		gene1965	KatG	1103.66	0.404814	0.269991	0.0413786	0.144338		hypothetical protein	Rv3208A	Rv3208A	-0.527	0.0104558		hypothetical protein	Rv0839	Rv0839	-0.574	0.0159616
gene1994	Rv1937	25.3172	0.329872	0.25464	0.0815145	0.307081		gene3470	MetA	213.904	0.520991	0.169222	0.000586557	0.00579754		trans-acting enoyl reductase	Rv2953	Rv2953	-0.526	0.0300574		SSRA-binding protein SmpB	Rv3100c	SmpB	-0.57	0.09145
gene1233	Rv1179c	102.893	0.329397	0.228841	0.0655247	0.264235		gene680	FabD2	6.288	0.404371	0.464812	0.0669434	0.203358		acyl-CoA dehydrogenase FadE36	Rv3761c	FadE36	-0.526	0.00339776		antitoxin VapB43	Rv2871	VapB43	-0.568	0.215902
gene3327	Rv3202A	9.19878	0.329236	0.398408	0.100219	0.345663		gene1690	RpmI	67.6793	0.403905	0.246072	0.0354416	0.130565		hypothetical protein	Rv2314c	Rv2314c	-0.524	0.00161096		secreted protein antigen	Rv3312A	Rv3312A	-0.566	0.838527
gene1354	PrfA	594.035	0.327661	0.195791	0.0465712	0.212115		gene1824	PE_PGRS31	95.459	0.521195	0.199974	0.0024309	0.0178251		l-gulono-1%2C4-lactone dehydrogenase	Rv1771	Rv1771	-0.524	0.020021		stearoyl-CoA 9-desaturase	Rv3229c	Rv3229c	-0.565	0.00029806
gene1294	VapB33	29.1718	0.326522	0.269326	0.0903174	0.325371		gene1710	Pks8	93.4611	0.400987	0.285591	0.0518875	0.16993		serine acetyltransferase CysE	Rv2335	CysE	-0.523	0.0203273		fatty-acid-CoA ligase FadD16	Rv0852	FadD16	-0.563	0.0391847
gene2228	MurE	623.918	0.326277	0.200136	0.0451121	0.206943		gene597	Rv0574c	17.1671	0.398857	0.35812	0.0685911	0.205345		dihydrofolate reductase DfrA	Rv2763c	DfrA	-0.522	0.0059103		regulatory protein RecX	Rv2736c	RecX	-0.563	0.356296
gene1086	EsxJ	5.34239	0.325876	0.533049	0.0350795	0.171376		gene4070	TrxB2	93.5151	0.398272	0.249593	0.0378826	0.136541		molybdenum cofactor biosynthesis protein E2 MoaE2	Rv0866	MoaE2	-0.521	0.0173496		cytochrome P450 138 Cyp138	Rv0136	Cyp138	-0.562	0.00162914
gene3696	FadA6	636.527	0.325774	0.239719	0.0761235	0.29106		gene1936	Cyp140	197.509	0.397462	0.187687	0.013894	0.0677045		HAD hydrolase%2C family IIA	Rv1692	Rv1692	-0.52	0.00533756		transposase	Rv0031	Rv0031	-0.561	0.569387
gene437	ThiD	155.581	0.325187	0.140816	0.0111186	0.0750975		gene66	Rv0064	230.378	0.397418	0.193593	0.0155954	0.0733847		DNA-directed RNA polymerase RpoC	Rv0668	RpoC	-0.519	0.335285		protein NrdI	Rv3052c	NrdI	-0.561	0.034259
gene2650	Rv2557	257.17	0.324383	0.256862	0.0839536	0.313803		gene1074	KdpE	9.90644	0.397257	0.420284	0.0711267	0.209001		hypothetical protein	Rv0499	Rv0499	-0.519	0.00268239		hypothetical protein	Rv0431	Rv0431	-0.56	0.00595328
gene4015	GltD	450.314	0.323493	0.201437	0.0510262	0.227013		gene844	Rv0807	14.1234	0.395776	0.422899	0.0743551	0.21533		RNase E activity regulator RraA	Rv3853	RraA	-0.519	0.0622789		allophanate hydrolase	Rv0263c	Rv0263c	-0.559	0.0707042
gene3156	Rv3038c	161.186	0.32209	0.132342	0.00815698	0.0599461		gene8	Q643_00009	7.26526	0.395066	0.701958	0.00993241	0.0518948		hypothetical protein	Rv3666B	Rv3666B	-0.519	0.416662		prophage PhiRv2 protein	Rv2653c	Rv2653c	-0.558	0.448983
gene798	AdhB	251.231	0.321786	0.182306	0.0367631	0.177294		gene1966	FurA	41.3913	0.394852	0.355449	0.0685632	0.205345		tRNA-Thr		#N/A	-0.518	0.646587		toxin VapC35	Rv1962c	VapC35	-0.557	0.138
gene2273	Rv2204c	387.284	0.321665	0.172937	0.0323103	0.162789		gene831	Rv0794c	97.7331	0.39315	0.189862	0.0161783	0.0750435		cell division ATP-binding protein FtsE	Rv3102c	FtsE	-0.517	0.236603		alanine rich lipoprotein LppW	Rv2905	LppW	-0.557	0.298933
gene1529	EchA12	172.955	0.321431	0.203956	0.0541011	0.233933		gene2442	RecO	122.145	0.392958	0.174681	0.010625	0.0550634		toxin VapC7	Rv0661c	VapC7	-0.517	0.28289		fatty-acid-AMP ligase FadD21	Rv1185c	FadD21	-0.557	0.459143
gene2714	Rv2619c	22.3998	0.320397	0.285194	0.104479	0.358067		gene3636	Mce4F	163.402	0.392214	0.183243	0.0131744	0.0655304		50S ribosomal protein L18 RplR	Rv0720	RplR	-0.516	0.0143386		hypothetical protein	Rv2327	Rv2327	-0.555	0.149873
gene3774	Rv3633	246.247	0.320362	0.252196	0.0876383	0.321245		gene136	FadE1	44.87	0.391859	0.261867	0.0483603	0.161552		short-chain dehydrogenase EphD	Rv2214c	EphD	-0.516	5.27297e-06		hypothetical protein	Rv3655c	Rv3655c	-0.554	0.302447
gene1682	Rv1635c	108.103	0.318759	0.186371	0.0437588	0.201944		gene3846	Rv3700c	79.0582	0.391312	0.262122	0.0485729	0.162121		30S ribosomal protein S5 RpsE	Rv0721	RpsE	-0.515	0.0106332		hypothetical protein	Rv0997	Rv0997	-0.554	0.226695
gene4024	EspH	293.056	0.318529	0.154632	0.0212962	0.121322		gene2232	PE_PGRS38	499.885	0.390723	0.174646	0.010281	0.0533526		hypothetical protein	Rv1772	Rv1772	-0.515	0.344078		esterase/lipase	Rv1105	Rv1105	-0.552	0.459768
gene3661	Rv3521	41.4373	0.317145	0.225111	0.0741667	0.286179		gene2043	PE_PGRS35	47.3545	0.389379	0.266931	0.0516769	0.169675		hypothetical protein	Rv1278	Rv1278	-0.512	0.34219		arabinofuranosyltransferase AftD	Rv0236c	AftD	-0.551	0.00123465
gene364	GrpE	216.714	0.316781	0.235666	0.0816285	0.30715		gene1977	Rv1920	36.8742	0.388722	0.266953	0.0501323	0.165596		amidase AmiB2	Rv1263	AmiB2	-0.512	0.153132		antitoxin VapB18	Rv2545	VapB18	-0.55	0.271162
gene2736	CadI	939.23	0.315667	0.271415	0.0989972	0.343663		gene3827	Rv3683	232.851	0.387625	0.181004	0.0137479	0.0673909		transcriptional regulator	Rv1359	Rv1359	-0.511	0.175303		lipoprotein LprE	Rv1252c	LprE	-0.55	0.242816
gene3261	FadE24	365.673	0.314868	0.235264	0.081693	0.30715		gene1050	Rv1004c	92.8263	0.386465	0.190802	0.0175635	0.0795232		glyceraldehyde 3-phosphate dehydrogenase Gap	Rv1436	Gap	-0.511	0.102522		ESX-1 secretion-associated protein EspI	Rv3876	EspI	-0.55	0.144056
gene927	FprB	161.35	0.314032	0.300636	0.11451	0.382863		gene955	Rv0914c	138.217	0.386378	0.186559	0.0162167	0.0750435		histidinol-phosphate aminotransferase HisC2	Rv3772	HisC2	-0.51	0.0354456		hypothetical protein	Rv2132	Rv2132	-0.548	0.0308497
gene494	Rv0476	74.46	0.313435	0.192753	0.0521702	0.229179		gene3903	Rv3752c	24.8978	0.385291	0.313583	0.0699801	0.207881		immunogenic protein MPT64	Rv1980c	MPT64	-0.51	0.0080124		hypothetical protein	Rv0698	Rv0698	-0.548	0.034646
gene1822	Rv1766	25.428	0.312645	0.245027	0.0925333	0.331031		gene2119	Rv2052c	246.338	0.523088	0.206554	0.00305878	0.021328		secreted protein	Rv1271c	Rv1271c	-0.509	0.27189		MFS transporter%2C metabolite:H+ symporter (MHS) family protein	Rv1200	Rv1200	-0.548	0.0127989
gene3653	PE_PGRS55	22.1646	0.31244	0.267793	0.105173	0.359801		gene474	Rv0457c	51.5206	0.384296	0.238623	0.0409647	0.14347		ligase	Rv3712	Rv3712	-0.508	0.0102564		hydrophobic protein	Rv0460	Rv0460	-0.547	0.105272
gene2056	Rv1993c	11.5244	0.312119	0.400764	0.112423	0.377863		gene1756	SulP	225.12	0.382185	0.180679	0.0149131	0.0709576		aminopeptidase PepB	Rv2213	PepB	-0.508	0.0112878		lipoprotein LprJ	Rv1690	LprJ	-0.547	0.418267
gene1552	MutB	212.591	0.311784	0.141696	0.0154952	0.0961557		gene2108	Rv2041c	57.5372	0.382181	0.211954	0.02879	0.112778		membrane protein	Rv3888c	Rv3888c	-0.508	0.0353144		acyl-CoA dehydrogenase FadE4	Rv0231	FadE4	-0.545	0.247387
gene581	Rv0559c	220.891	0.311779	0.227142	0.079981	0.30309		gene1122	Rv1073	767.32	0.380082	0.194458	0.02239	0.0937399		acyl-CoA dehydrogenase FadE25	Rv3274c	FadE25	-0.507	0.0064467		MCE-family protein Mce2C	Rv0591	Mce2C	-0.544	0.613325
gene2839	Rv2740	55.9393	0.311109	0.199283	0.0592444	0.247228		gene552	Rv0530Ac	24.4052	0.379463	0.334479	0.0772308	0.220208		hypothetical protein	Rv1043c	Rv1043c	-0.506	0.347581		PE-PGRS family protein PE_PGRS8	Rv0742	PE_PGRS8	-0.544	0.024613
gene1676	PolA	173.045	0.310961	0.157554	0.0261964	0.140116		gene3625	Rv3483c	63.8244	0.525347	0.183746	0.00113114	0.00968068		oxidoreductase	Rv1941	Rv1941	-0.506	0.0501291		mycobacterial persistence regulator MRPA	Rv0981	MRPA	-0.544	0.315084
gene1784	Rv1732c	92.81	0.310589	0.195803	0.0565265	0.241134		gene3518	LpqD	44.2079	0.378066	0.273411	0.0596814	0.187913		RNA polymerase sigma factor SigA	Rv2703	SigA	-0.506	0.000775748		hypothetical protein	Rv3839	Rv3839	-0.543	0.415836
gene2929	csm4	17.7042	0.310055	0.292832	0.116769	0.38653		gene2981	GcpE	639.407	0.525932	0.135036	2.91281e-05	0.000503181		50S ribosomal protein L33 RpmG2	Rv0634B	RpmG2	-0.505	0.158732		PE-PGRS family protein PE_PGRS17	Rv0978c	PE_PGRS17	-0.541	0.673914
gene316	PPE5	171.524	0.309929	0.2345	0.085385	0.31619		gene1890	Rv1834	19.3506	0.377674	0.33578	0.0787363	0.223649		oxidoreductase	Rv2857c	Rv2857c	-0.504	0.00740247		transcriptional regulator	Rv3830c	Rv3830c	-0.54	0.351638
gene1703	ArgD	184.528	0.308641	0.207274	0.0664786	0.266958		gene1939	Rv1883c	297.13	0.377293	0.219856	0.0357019	0.130895		hypothetical protein	Rv0498	Rv0498	-0.503	0.0352003		NADH dehydrogenase subunit I NuoI	Rv3153	NuoI	-0.54	0.030208
gene3205	AdhD	103.42	0.308501	0.213152	0.0726155	0.282709		gene763	Rv0730	139.515	0.377291	0.196566	0.0229559	0.0955875		permease	Rv1979c	Rv1979c	-0.501	0.132806		glycosyltransferase	Rv1526c	Rv1526c	-0.538	0.111393
gene2844	ClgR	231.907	0.30822	0.20624	0.0681381	0.27135		gene911	Rv0870c	152.441	0.526579	0.194274	0.00182144	0.0140266		peroxidase BpoC	Rv0554	BpoC	-0.501	0.119717		hemolysin-like protein	Rv1085c	Rv1085c	-0.538	0.00540998
gene910	MoaA2	224.482	0.308	0.1886	0.0530986	0.231138		gene1644	Rv1598c	83.1318	0.37592	0.262465	0.0563546	0.180772		DivIVA family protein Wag31	Rv2145c	Wag31	-0.501	9.26832e-06		antitoxin MazE2	Rv0660c	MazE2	-0.538	0.158687
gene1183	PrpC	1344.01	0.307057	0.213501	0.0748423	0.287595		gene2026	Mce3B	6.3375	0.375761	0.522553	0.0596472	0.187913		hypothetical protein	Rv1366	Rv1366	-0.5	0.062122		segregation and condensation protein ScpA	Rv1709	ScpA	-0.535	0.00350428
gene1867	MgtC	103.172	0.306184	0.207159	0.0697963	0.276643		gene492	Rv0474	109.74	0.375314	0.205366	0.028218	0.111219		chaperone HtpG	Rv2299c	HtpG	-0.499	0.00495807		hypothetical protein	Rv2722	Rv2722	-0.534	0.436747
gene1846	PE19	100.166	0.306127	0.188806	0.0541066	0.233933		gene786	MmsB	51.9011	0.375209	0.227643	0.0399897	0.141869		PDZ domain-containing protease	Rv3194c	Rv3194c	-0.498	0.170389		hypothetical protein	Rv3189	Rv3189	-0.532	0.178807
gene2843	Rv2744c	531.123	0.30609	0.153286	0.0249055	0.135671		gene761	SerA2	9.59602	0.374184	0.444209	0.0762798	0.218962		alanine and proline rich protein	Rv3439c	Rv3439c	-0.496	0.317602		elongation factor Tsf	Rv2889c	Tsf	-0.532	0.0341761
gene1011	CsoR	16.7993	0.305612	0.303014	0.124128	0.403821		gene3783	Rv3642c	145.184	0.373777	0.266031	0.0598735	0.188209		dihydrodipicolinate reductase	Rv0926c	Rv0926c	-0.496	0.207467		NADH dehydrogenase subunit N NuoN	Rv3158	NuoN	-0.532	0.00656168
gene2240	Rv2172c	549.505	0.304659	0.16471	0.0348167	0.170526		gene2870	Rv2771c	22.705	0.372055	0.269562	0.0625182	0.194766		chromosome partitioning protein ParA	Rv3918c	ParA	-0.495	0.165947		hypothetical protein	Rv0258c	Rv0258c	-0.53	0.234477
gene3426	Nei	49.3325	0.304649	0.293641	0.119991	0.393978		gene2676	RelA	699.953	0.531405	0.135365	2.28485e-05	0.000409459		bifunctional purine biosynthesis protein PurH	Rv0957	PurH	-0.495	0.0511028		50S ribosomal protein L4 RplD	Rv0702	RplD	-0.529	0.144675
gene912	CspB	106.733	0.304408	0.158187	0.0302202	0.155147		gene2023	YrbE3A	8.37378	0.371605	0.469102	0.0726727	0.211865		50S ribosomal protein L32 RpmF	Rv0979A	RpmF	-0.495	0.0051742		potassium-transporting P-type ATPase A chain KdpA	Rv1029	KdpA	-0.527	0.187452
gene1085	EsxI	14.0974	0.303251	0.394614	0.114977	0.383422		gene1773	Rv1723	17.4874	0.37088	0.369517	0.0828211	0.231332		hypothetical protein	Rv3216	Rv3216	-0.495	0.131567		two-component system transcriptional regulator TrcR	Rv1033c	TrcR	-0.527	0.264803
gene386	Rv0373c	23.3303	0.302325	0.257315	0.109392	0.369946		gene3492	Rv3363c	23.5459	0.370148	0.319841	0.0784419	0.223164		enoyl-CoA hydratase EchA18	Rv3373	EchA18	-0.494	0.00662371		transcriptional regulator TetR/AcrR-family	Rv0302	Rv0302	-0.527	0.34966
gene1553	MazE4	32.6255	0.301787	0.226203	0.08905	0.323703		gene2844	ClgR	231.907	0.532753	0.225841	0.0044507	0.027981		oxidoreductase	Rv0439c	Rv0439c	-0.493	0.0916091		hypothetical protein	Rv0822c	Rv0822c	-0.527	0.00105133
gene2718	Rv2623	14.7516	0.301704	0.287043	0.125152	0.406117		gene503	Rv0485	650.159	0.368858	0.190143	0.02404	0.0987082		hypothetical protein	Rv2240c	Rv2240c	-0.493	0.0639685		antitoxin ParD1	Rv1960c	ParD1	-0.526	0.0872192
gene648	Rv0622	11.9607	0.300646	0.311757	0.134013	0.420159		gene2320	AccD6	1284.94	0.368175	0.212758	0.0350976	0.129797		transmembrane protein	Rv1591	Rv1591	-0.491	0.0159261		23S rRNA methyltransferase TsnR	Rv1644	TsnR	-0.525	0.209787
gene1697	PheS	70.6573	0.298849	0.232426	0.0981226	0.343295		gene397	ClpB	230.423	0.367271	0.225556	0.0429716	0.148297		membrane protein	Rv0227c	Rv0227c	-0.491	0.165947		hypothetical protein	Rv3008	Rv3008	-0.524	0.0376122
gene1429	Rv1372	71.312	0.298419	0.191176	0.0622748	0.256249		gene1448	Dfp	585.948	0.535202	0.125727	6.00604e-06	0.000131618		L-asparaginase AnsA	Rv1538c	AnsA	-0.491	0.0353203		crossover junction endodeoxyribonuclease RuvC	Rv2594c	RuvC	-0.524	0.102243
gene112	CtpI	411.275	0.298269	0.157297	0.0323456	0.162789		gene3933	Rv3777	113.916	0.364739	0.182444	0.0208715	0.0888373		toxin VapC21	Rv2757c	VapC21	-0.49	0.153132		lysine N-acetyltransferase MbtK	Rv1347c	MbtK	-0.523	0.131727
gene261	Hsp20	117.756	0.297902	0.260332	0.113127	0.3789		gene2733	Rv2638	16.431	0.36329	0.416241	0.0846547	0.235596		hypothetical protein	Rv0831c	Rv0831c	-0.49	0.000593007		N-acetyltransferase	Rv0428c	Rv0428c	-0.523	0.106625
gene3918	Rv3767c	112.382	0.297788	0.217698	0.0843175	0.31455		gene790	PPE12	204.523	0.538105	0.168745	0.00040571	0.00441241		ferrochelatase HemZ	Rv1485	HemZ	-0.49	0.0278268		helicase	Rv3649	Rv3649	-0.522	0.0140834
gene2141	Rv2073c	15.1905	0.297355	0.293837	0.129282	0.413165		gene2806	Rv2708c	62.2278	0.361428	0.24129	0.0534305	0.173649		hypothetical protein	Rv0360c	Rv0360c	-0.489	0.0166564		30S ribosomal protein S11 RpsK	Rv3459c	RpsK	-0.522	0.092116
gene3169	NrdE	2541.52	0.297221	0.171763	0.0477447	0.215413		gene3008	viuB	121.224	0.36076	0.173808	0.0176767	0.0799414		tRNA pseudouridine synthase A TruA	Rv3455c	TruA	-0.489	0.501861		hypothetical protein	Rv3686c	Rv3686c	-0.521	0.713479
gene1530	Rv1473	215.404	0.296457	0.158864	0.0354975	0.172966		gene1214	MutT2	34.3808	0.360522	0.274501	0.0684709	0.205345		1-acylglycerol-3-phosphate O-acyltransferase	Rv3026c	Rv3026c	-0.489	0.354551		antitoxin VapB47	Rv3407	VapB47	-0.52	0.255354
gene319	Rv0307c	39.6686	0.296414	0.233495	0.0998197	0.345495		gene2037	Rv1978	35.5675	0.359747	0.257958	0.063133	0.195921		protein-export membrane protein SecD	Rv2587c	SecD	-0.489	0.0033193		hypothetical protein	Rv3188	Rv3188	-0.519	0.0959039
gene2995	Frr	199.009	0.295254	0.126288	0.0114982	0.0770905		gene3466	Rv3337	30.939	0.359002	0.33091	0.089846	0.24629		2-oxoglutarate dehydrogenase%2C E2 component%2C dihydrolipoamide succinyltransferase DlaT	Rv2215	DlaT	-0.489	0.0187244		hypothetical protein	Rv3363c	Rv3363c	-0.519	0.146621
gene1525	PE_PGRS29	64.03	0.294195	0.257164	0.116411	0.386525		gene2547	ClpP1	250.549	0.356755	0.174445	0.0190862	0.0842298		ArsR family transcriptional regulator	Rv0081	Rv0081	-0.488	0.653424		ESX-1 secretion system protein EccE1	Rv3882c	EccE1	-0.518	0.000541531
gene867	Rv0830	78.5638	0.29416	0.217201	0.0897756	0.325108		gene2582	VapC38	98.022	0.356235	0.188497	0.0265567	0.106644		dTDP-glucose 4%2C6-dehydratase	Rv3468c	Rv3468c	-0.487	0.113926		hypothetical protein	Rv2706c	Rv2706c	-0.517	0.702208
gene1864	PPE32	130.102	0.294067	0.205306	0.0788008	0.299209		gene3105	LeuC	376.735	0.355766	0.317104	0.0885825	0.243872		PPE family protein PPE67	Rv3739c	PPE67	-0.487	0.283356		ESAT-6 like protein EsxU	Rv3445c	EsxU	-0.517	0.595574
gene800	Rv0763c	6.24094	0.293408	0.392261	0.12493	0.406023		gene282	Rv0272c	85.0431	0.35454	0.187873	0.0270649	0.108246		hypothetical protein	Rv0804	Rv0804	-0.487	0.044526		ribosomal-protein-alanine acetyltransferase RimJ	Rv0995	RimJ	-0.517	0.00475467
gene963	Rv0921	93.358	0.717885	0.18777	2.13957e-05	0.000392595		gene1718	Rv1670	11.2203	0.354452	0.417069	0.0921087	0.250454		transmembrane protein	Rv0497	Rv0497	-0.486	0.00661055		methionine synthase MetH	Rv2124c	MetH	-0.517	0.293867
gene2051	Rv1990c	36.4333	0.290401	0.316012	0.143188	0.436094		gene2780	Dxs1	470.706	0.538526	0.140902	3.82876e-05	0.0006329		hypothetical protein	Rv2267c	Rv2267c	-0.486	0.345281		antitoxin	Rv0229Ac	Rv0229Ac	-0.516	0.18449
gene769	RslA	23.896	0.290054	0.260102	0.122223	0.399596		gene2839	Rv2740	55.9393	0.539515	0.23294	0.00478761	0.0294239		succinyl-CoA synthetase beta chain SucC	Rv0951	SucC	-0.486	0.0978175		secreted protein	Rv0477	Rv0477	-0.516	0.0355262
gene4025	EccA1	999.15	0.289991	0.129392	0.0155846	0.0963922		gene2805	Rv2707	277.786	0.353578	0.181569	0.022912	0.0955875		type I restriction/modification system specificity determinant HsdS	Rv2761c	HsdS	-0.485	0.00374351		polyketide synthase Pks6	Rv0405	Pks6	-0.516	0.0288548
gene2157	Rv2087	3.02205	0.289034	0.446583	0.0789751	0.299574		gene2453	DnaJ2	444.159	0.54163	0.172414	0.000456747	0.00479898		PPE family protein PPE66	Rv3738c	PPE66	-0.485	0.150497		hypothetical protein	Rv3118	Rv3118	-0.515	0.487208
gene573	FadD8	129.249	0.289026	0.178523	0.0589414	0.247114		gene2884	RpsO	333.805	0.353127	0.176843	0.0231511	0.0960872		hypothetical protein	Rv3372A	Rv3372A	-0.485	0.597167		membrane protein MmpS1	Rv0403c	MmpS1	-0.514	0.188513
gene1129	GreA	722.689	0.28891	0.14727	0.0294139	0.152025		gene858	PhoY2	241.537	0.351442	0.258876	0.0705148	0.2085		hypothetical protein	Rv2813	Rv2813	-0.485	NA		penicillin-binding lipoprotein	Rv2864c	Rv2864c	-0.514	0.282342
gene3290	Rv3167c	8.47276	0.288579	0.325553	0.143507	0.436094		gene869	Q643_00870	5.88136	0.351165	0.56904	0.0279267	0.110525		beta-phosphoglucomutase family hydrolase	Rv3400	Rv3400	-0.485	0.00148363		toxin MazF2	Rv0659c	MazF2	-0.513	0.0349925
gene1674	Rv1627c	515.04	0.288367	0.14476	0.0275316	0.145032		gene1461	Rv1404	326.173	0.350517	0.213921	0.0447036	0.15248		hypothetical protein	Rv1958c	Rv1958c	-0.484	0.646928		sulfate-transport ABC transporter integral membrane protein CysW	Rv2398c	CysW	-0.512	0.470329
gene3591	RpsM	216.444	0.288188	0.188764	0.0684318	0.271954		gene439	Rv0424c	64.0149	0.350179	0.206778	0.0408436	0.14347		exopolyphosphatase	Rv1026	Rv1026	-0.484	0.0087007		holliday junction DNA helicase RuvB	Rv2592c	RuvB	-0.512	0.171697
gene4026	EccB1	706.156	0.285709	0.170925	0.0552006	0.237859		gene1221	Rv1167c	83.5221	0.541698	0.244314	0.00626125	0.0366035		hypothetical protein	Rv1875	Rv1875	-0.484	0.405385		hypothetical protein	Rv2331	Rv2331	-0.51	0.692935
gene1221	Rv1167c	83.5221	0.285221	0.212819	0.0963022	0.338514		gene3620	PPE60	663.923	0.349374	0.16173	0.0146745	0.0700833		hypothetical protein	Rv0258c	Rv0258c	-0.483	0.245982		hypothetical protein	Rv3033	Rv3033	-0.51	0.0588394
gene1100	Rv1052	43.493	0.284833	0.248524	0.123107	0.4018		gene2591	ScoB	44.5115	0.348744	0.243108	0.0642263	0.198119		phenolpthiocerol synthesis type-I polyketide synthase PpsE	Rv2935	PpsE	-0.483	0.0370982		iron-regulated transporter IrtA	Rv1348	IrtA	-0.51	0.100788
gene1607	Rv1546	65.8887	0.284527	0.184491	0.0712624	0.280012		gene3582	Cut3	75.6428	0.54526	0.229989	0.00421581	0.0268565		monooxygenase	Rv0892	Rv0892	-0.482	0.118375		PE-PGRS family protein Wag22	Rv1759c	Wag22	-0.507	0.0743447
gene1844	PPE26	315.551	0.28394	0.146173	0.0311209	0.158498		gene410	Rv0397A	19.0476	0.347563	0.315423	0.0939527	0.252317		hypothetical protein	Rv1374c	Rv1374c	-0.48	0.332061		DNA integrity scanning protein disA	Rv3586	disA	-0.507	0.565712
gene2428	PPE38	36.2388	0.283894	0.298991	0.143423	0.436094		gene1390	ClpS	122.295	0.347047	0.204547	0.0419071	0.145442		50S ribosomal protein L5 RplE	Rv0716	L5 RplE	-0.479	0.0939602		decaprenylphosphoryl-D-2-keto erythro pentose reductase	Rv3791	Rv3791	-0.507	0.011354
gene296	EccC3	3345.16	0.282575	0.146306	0.0307974	0.157477		gene2843	Rv2744c	531.123	0.346878	0.158719	0.0137593	0.0673909		hypothetical protein	Rv1766	Rv1766	-0.478	0.128175		alpha-1%2C4-glucosyltransferase	Rv3032	Rv3032	-0.507	0.0431997
gene2832	Rv2734	84.7045	0.281859	0.285646	0.14251	0.435131		gene2352	YjcE	34.9993	0.34612	0.243237	0.0645408	0.198427		cell division protein%2C Z-ring complex Ib	Rv3635	Rv3635	-0.477	0.00335038		hypothetical protein	Rv3005c	Rv3005c	-0.506	0.0348779
gene62	Rv0060	320.135	0.281559	0.174978	0.0621269	0.255915		gene2112	LipT	119.238	0.344919	0.169489	0.0208177	0.0887067		ATP synthase delta chain AtpH	Rv1307	AtpH	-0.477	0.0861599		50S ribosomal protein L3 RplC	Rv0701	RplC	-0.504	0.171697
gene349	Rv0336	2.26374	0.281408	0.470876	0.0534335	NA		gene3253	DevS	121.542	0.344175	0.170719	0.0214702	0.0909815		multifunctional RNASE H/alpha-ribazole phosphatase/acid phosphatase	Rv2228c	Rv2228c	-0.477	0.0245421		hypothetical protein	Rv2647	Rv2647	-0.503	0.341466
gene1524	FadE15	67.0465	0.281057	0.237797	0.119506	0.393058		gene2035	Rv1976c	20.958	0.343857	0.301228	0.0923443	0.250634		hypothetical protein	Rv3292	Rv3292	-0.476	0.0541561		DivIVA family protein	Rv1682	Rv1682	-0.503	0.229427
gene3307	Rv3188	12.9767	0.281009	0.345147	0.151761	0.449075		gene1027	MprB	605.433	0.343152	0.19727	0.0390487	0.139434		holo-[acyl-carrier protein] synthase AcpS	Rv2523c	AcpS	-0.473	0.00202367		malonyl CoA-acyl carrier protein transacylase FabD2	Rv0649	FabD2	-0.503	0.209787
gene2168	Rv2098c	7.88159	0.280474	0.340744	0.149667	0.445631		gene1306	DeaD	138.076	0.342542	0.185048	0.0311532	0.119115		enoyl-CoA hydratase	Rv1136	Rv1136	-0.472	0.438885		galactose-1-phosphate uridylyltransferase GalTa	Rv0618	GalTa	-0.503	0.0983265
gene2548	Tig	631.536	0.280274	0.129487	0.0211461	0.120861		gene2494	Rv2410c	91.711	0.342437	0.222021	0.0548266	0.177285		membrane protein	Rv3395A	Rv3395A	-0.471	0.461126		hypothetical protein	Rv2077A	Rv2077A	-0.501	0.462175
gene2483	SubI	134.042	0.279069	0.213022	0.0992181	0.344034		gene788	MmsA	119.22	0.341554	0.247951	0.0717978	0.209866		drug:H+ antiporter-2 (14 Spanner) (DHA2) family drug resistance MFS transporter	Rv1877	Rv1877	-0.471	0.00195578		ligase	Rv3712	Rv3712	-0.501	0.0166928
gene255	Rv0245	77.8956	0.277835	0.213251	0.10131	0.348881		gene3944	Rv3788	23.5435	0.340758	0.360698	0.101914	0.264858		50S ribosomal protein L15 RplO	Rv0723	RplO	-0.469	0.0087007		hypothetical protein	Rv1278	Rv1278	-0.501	0.404117
gene191	Rv0185	93.185	0.277718	0.23024	0.117754	0.389065		gene3902	Q643_03903	350.604	0.339832	0.457378	0.0839828	0.234066		oxidoreductase	Rv1751	Rv1751	-0.469	0.0787133		endonuclease	Rv2898c	Rv2898c	-0.5	0.0718499
gene4006	Rv3850	51.2112	0.277646	0.249026	0.132016	0.418069		gene2059	Rv1996	29.6913	0.339783	0.320807	0.10259	0.265652		30S ribosomal protein S6 RpsF	Rv0053	RpsF	-0.468	0.27969		phospholipase C3 PlcC	Rv2349c	PlcC	-0.5	0.367032
gene1997	RibA1	8.97454	0.277559	0.338256	0.151091	0.44813		gene2661	Rv2568c	23.8954	0.338547	0.288279	0.0926248	0.250634		ABC transporter membrane protein	Rv1272c	Rv1272c	-0.467	0.025789		urease accessory protein UreF	Rv1851	UreF	-0.498	0.137044
gene2369	Rv2304c	5.03128	0.277475	0.422382	0.11292	0.378747		gene3563	GadB	49.5506	0.336237	0.217819	0.0569543	0.182016		ESX-2 secretion system protein EccA2	Rv3884c	EccA2	-0.467	0.000973384		antitoxin VapB12	Rv1721c	VapB12	-0.497	0.35146
gene2290	GlnA1	407.869	0.277321	0.197877	0.0877038	0.321245		gene2850	Rv2751	97.2465	0.336197	0.172562	0.0252579	0.102502		hypothetical protein	Rv1752	Rv1752	-0.467	0.0989103		prophage PhiRv1 protein	Rv1573	Rv1573	-0.497	0.376694
gene3097	Rv2980	15.1536	0.275117	0.277005	0.148555	0.443768		gene128	Rv0123	6.2765	0.335677	0.495621	0.0689924	0.206064		lipoprotein LppY	Rv2999	LppY	-0.465	0.112212		dephospho-CoA kinase CoaE	Rv1631	CoaE	-0.497	0.150313
gene2353	Rv2288	31.0626	0.274884	0.288418	0.148578	0.443768		gene2630	AroB	126.381	0.335388	0.162157	0.0204317	0.0876459		hydroxyacylglutathione hydrolase	Rv2260	Rv2260	-0.465	0.00231147		hypothetical protein	Rv1883c	Rv1883c	-0.497	0.0224267
gene2332	Rv2258c	253.585	0.274763	0.138471	0.0299758	0.154305		gene2791	Rv2693c	98.313	0.334564	0.18363	0.0335775	0.125629		membrane protein	Rv3587c	Rv3587c	-0.464	0.183315		toxin VapC9	Rv0960	VapC9	-0.496	0.172835
gene2439	Zur	18.8345	0.274667	0.256199	0.145096	0.438027		gene2213	Rv2143	95.4103	0.334141	0.217487	0.0584682	0.185925		RNA polymerase sigma factor SigK	Rv0445c	SigK	-0.464	0.0985993		proline and glycine rich transmembrane protein	Rv2560	Rv2560	-0.496	0.30094
gene3590	RpsK	196.413	0.274374	0.207746	0.101874	0.350076		gene2055	CtpG	130.22	0.333617	0.24172	0.0743968	0.21533		sugar-transport ABC transporter integral membrane protein UspA	Rv2316	UspA	-0.463	0.429694		fatty-acid-AMP ligase FadD23	Rv3826	FadD23	-0.496	0.55309
gene1246	FadD36	209.528	0.27325	0.210242	0.107129	0.364219		gene2990	Rv2876	57.6181	0.333516	0.277642	0.0905838	0.247911		(Dimethylallyl)adenosine tRNA methylthiotransferase MiaB	Rv2733c	MiaB	-0.463	0.00142954		hypothetical protein	Rv2076c	Rv2076c	-0.495	0.208776
gene1180	Rv1128c	302.658	0.273173	0.201628	0.0956339	0.337462		gene2048	Rv1987	122.467	0.546473	0.221582	0.00331522	0.0225423		tRNA-Thr		#N/A	-0.462	0.173764		hypothetical protein	Rv0825c	Rv0825c	-0.495	0.123412
gene1204	Rv1151c	63.3954	0.272183	0.192274	0.0903405	0.325371		gene2069	OtsB1	83.2786	0.333267	0.180619	0.0331029	0.124583		homoserine O-acetyltransferase MetA	Rv3341	MetA	-0.462	0.0418364		sulfate-transport ABC transporter integral membrane protein CysT	Rv2399c	CysT	-0.495	0.547992
gene1238	FadD21	650.279	0.271929	0.198681	0.0994196	0.344421		gene1426	Rv1367c	61.9855	0.333177	0.214004	0.0553493	0.178523		bifunctional acylase GgtA	Rv0773c	GgtA	-0.462	0.0644973		antitoxin VapB2	Rv0300	VapB2	-0.495	0.0533011
gene3285	Rv3162c	10.9772	0.271077	0.342291	0.159001	0.458474		gene582	Rv0560c	553.181	0.333042	0.402807	0.111017	0.279981		chromosome partitioning protein	Rv1708	Rv1708	-0.462	0.000987548		PE-PGRS family protein PE_PGRS13	Rv0833	PE_PGRS13	-0.495	0.347211
gene2546	ClpP2	304.552	0.269143	0.132184	0.0267817	0.142452		gene2716	Rv2621c	81.7594	0.332756	0.192524	0.0408534	0.14347		transmembrane protein	Rv2128	Rv2128	-0.462	0.0138459		NADH dehydrogenase subunit M NuoK	Rv3157	NuoK	-0.495	0.0083556
gene125	FusA2	102.659	0.268937	0.172546	0.0724177	0.282709		gene1527	TrxA	25.3491	0.332399	0.32087	0.105635	0.271341		peroxiredoxin AhpE	Rv2238c	AhpE	-0.462	0.00958549		hypothetical protein	Rv2044c	Rv2044c	-0.494	0.45671
gene2840	PE_PGRS47	79.0937	0.268817	0.183297	0.0845005	0.314621		gene1161	LYTB2	381.551	0.332298	0.14177	0.00959615	0.0506068		cell division protein FtsX	Rv3101c	FtsX	-0.461	0.0886316		divalent cation-transport integral membrane protein MntH	Rv0924c	MntH	-0.493	0.0687278
gene1245	Rv1192	512.617	0.268019	0.184856	0.0858198	0.31706		gene954	Rv0913c	117.223	0.332259	0.19078	0.0406344	0.143229		hypothetical protein	Rv2001	Rv2001	-0.461	0.335063		toxin VapC12	Rv1720c	VapC12	-0.492	0.591022
gene3178	Rv3060c	259.629	0.2679	0.276099	0.155283	0.453896		gene3366	Rv3237c	41.9651	0.331799	0.241246	0.075649	0.217803		hypothetical protein		#N/A	-0.46	0.189399		alanine racemase domain-containing protein	Rv2148c	Rv2148c	-0.492	0.0216412
gene3295	Rv3172c	50.4013	0.267733	0.270968	0.156724	0.455993		gene3639	Mce4C	93.501	0.331564	0.189901	0.0393737	0.140333		transposase	Rv3427c	Rv3427c	-0.46	0.110064		sigma-70 family RNA polymerase sigma factor SigM	Rv3911	SigM	-0.491	0.253841
gene3620	PPE60	663.923	0.267273	0.155942	0.0530283	0.231095		gene385	Rv0372c	3.80459	0.331073	0.494395	0.0631841	0.195921		integral membrane protein	Rv2446c	Rv2446c	-0.46	0.174421		30S ribosomal protein S4 RpsD	Rv3458c	RpsD	-0.491	0.0721753
gene294	EccA3	2969.46	0.267084	0.139148	0.0343687	0.169197		gene3920	Rv3769	47.3484	0.329936	0.225051	0.0642661	0.198119		uridylate kinase PyrH	Rv2883c	PyrH	-0.459	0.000189551		hypothetical protein	Rv0784	Rv0784	-0.49	0.0268387
gene647	Rv0621	54.6975	0.267018	0.225434	0.13071	0.415993		gene939	Rv0898c	48.1943	0.329414	0.254961	0.0860599	0.23864		3-hydroxybutyryl-CoA dehydrogenase FadB3	Rv1715	FadB3	-0.458	0.192776		hypothetical protein	Rv3899c	Rv3899c	-0.49	0.175433
gene1242	SigI	24.3584	0.26678	0.255236	0.153435	0.452285		gene325	Rv0313	347.43	0.328874	0.152018	0.016456	0.0754121		esterase LipL	Rv1497	LipL	-0.458	0.20401		transposase	Rv2943	Rv2943	-0.49	0.0644156
gene1601	RluA	119.432	0.266528	0.19746	0.101582	0.349386		gene2510	Rv2426c	79.0046	0.328673	0.191741	0.0421089	0.146011		preprotein translocase subunit SecY	Rv0732	SecY	-0.458	0.0344205		transposase	Rv2085	Rv2085	-0.489	0.248372
gene3098	DdlA	192.868	0.265901	0.181384	0.0854167	0.31619		gene1277	TatB	123.813	0.328222	0.188847	0.0400671	0.141912		hypothetical protein	Rv2738c	Rv2738c	-0.458	0.0305194		hypothetical protein	Rv0047c	Rv0047c	-0.488	0.14376
gene295	EccB3	1626.67	0.265878	0.143179	0.0390671	0.185423		gene2980	Rv2867c	368.924	0.32786	0.163218	0.0231845	0.0961217		DNA polymerase IV DinX	Rv1537	DinX	-0.458	0.294812		acyl-CoA dehydrogenase FadE16	Rv1679	FadE16	-0.488	0.00129508
gene711	Rv0680c	50.2295	0.265446	0.207996	0.116681	0.38653		gene772	Rv0739	14.497	0.327017	0.383773	0.109112	0.278221		antitoxin VapB42	Rv2760c	antitoxin VapB42	-0.458	0.503226		methoxy mycolic acid synthase 3 MmaA3	Rv0643c	MmaA3	-0.488	0.0106249
gene536	Rv0515	14.5852	0.264894	0.328024	0.164951	0.466853		gene1032	Rv0987	188.85	0.326885	0.216405	0.0628591	0.195511		oxidoreductase	Rv1260	Rv1260	-0.455	0.0101729		trans-acting enoyl reductase	Rv2953	Rv2953	-0.488	0.0629377
gene2554	Rv2466c	69.9701	0.264135	0.263299	0.156874	0.455993		gene1597	IleS	606.861	0.326657	0.152657	0.0175473	0.0795232		hypothetical protein	Rv1535	Rv1535	-0.454	0.179095		transposase	Rv1034c	Rv1034c	-0.484	0.829558
gene3589	RpsD	290.662	0.263583	0.224337	0.132888	0.419445		gene1593	Rv1532c	20.0175	0.326589	0.374219	0.110809	0.279981		polyketide synthase Pks16	Rv1013	Pks16	-0.454	0.293753		cutinase Cut4	Rv3452	Cut4	-0.484	0.022417
gene3123	IlvB	555.069	0.263344	0.137041	0.0348094	0.170526		gene588	Rv0566c	22.3357	0.325958	0.297447	0.105552	0.271341		DNA methylase	Rv3263	Rv3263	-0.453	0.314142		tRNA-Thr		#N/A	-0.483	0.189578
gene572	VapB3	6.85257	0.262963	0.365419	0.160356	0.460649		gene1124	Rv1075c	18.9089	0.325577	0.338581	0.110106	0.278901		transcriptional regulator	Rv0078	Rv0078	-0.453	0.634714		transcriptional regulator AsnC-family	Rv3050c	Rv3050c	-0.483	0.206007
gene2928	csm5	23.1974	0.262713	0.279686	0.164194	0.466853		gene1055	RpfB	236.313	0.32538	0.206211	0.0564386	0.180772		transposase	Rv3770A	Rv3770A	-0.453	0.522573		ribonucleoside-diphosphate reductase NrdE	Rv3051c	NrdE	-0.482	0.0161596
gene3913	Rv3762c	82.0442	0.262411	0.188877	0.0988973	0.343663		gene676	MmaA1	75.7368	0.325358	0.208441	0.0581447	0.18505		integral membrane nitrite extrusion protein NarK3	Rv0261c	NarK3	-0.453	0.549571		chorismate-pyruvate lyase	Rv2949c	Rv2949c	-0.481	0.181642
gene2092	Rv2025c	8.103	0.261964	0.357948	0.159863	0.459577		gene587	Rv0565c	28.4773	0.325325	0.334424	0.115023	0.286623		5'-phosphoribosylglycinamide formyltransferase PurN	Rv0956	PurN	-0.453	0.0886316		hypothetical protein		#N/A	-0.479	0.208776
gene3003	RpsB	212.883	0.260765	0.213659	0.128729	0.41229		gene101	PPE1	40.7679	0.324714	0.401705	0.0959319	0.255841		fumarate reductase FrdB	Rv1553	FrdB	-0.452	0.425108		PPE family protein PPE35	Rv1918c	PPE35	-0.479	0.0498862
gene909	MoaD2	17.875	0.260465	0.286003	0.169964	0.47647		gene405	Rv0393	3.29319	0.323532	0.515794	0.0503047	0.16588		hypothetical protein	Rv3902c	Rv3902c	-0.452	0.0951518		membrane protein	Rv2767c	Rv2767c	-0.478	0.388758
gene2889	Ltp1	313.141	0.260203	0.232505	0.141182	0.433493		gene3850	GshA	283.575	0.323145	0.172724	0.03233	0.122515		hydrolase	Rv3077	Rv3077	-0.452	0.111173		hypothetical protein	Rv3361c	Rv3361c	-0.478	0.0545321
gene1449	MetK	1112.78	0.25974	0.165658	0.0741753	0.286179		gene3176	Rv3058c	123.641	0.548178	0.195642	0.00131655	0.0108435		transmembrane protein	Rv0779c	Rv0779c	-0.45	0.193479		toxin VapC24	Rv0240	VapC24	-0.476	0.362873
gene2573	Q643_02574	5.67531	0.259556	0.462506	0.0437443	0.201944		gene1691	RplT	256.418	0.321492	0.211014	0.0617921	0.192818		transmembrane protein	Rv2732c	Rv2732c	-0.45	0.00607029		PPE family protein PPE43	Rv2768c	PPE43	-0.476	0.00448568
gene1909	UreD	21.9468	0.259245	0.282057	0.173881	0.482179		gene1208	Rv1155	135.257	0.32115	0.189111	0.0462591	0.156303		hypothetical protein	Rv0964c	Rv0964c	-0.449	0.412387		aldehyde dehydrogenase (NAD+)	Rv0768	Rv0768	-0.475	0.0857353
gene1663	PykA	348.197	0.258713	0.13529	0.0358144	0.174079		gene3568	Rv3437	35.2278	0.320752	0.265489	0.0960548	0.255955		PE family protein PE3	Rv0159c	PE3	-0.449	0.173369		prophage PhiRv1 protein	Rv1578c	Rv1578c	-0.474	0.135252
gene2405	Mez	40.6635	0.258277	0.24443	0.154727	0.453022		gene1886	Rv1830	229.799	0.3207	0.187726	0.0446	0.152307		hypothetical protein	Rv1290A	Rv1290A	-0.449	0.661114		tRNA-Val		#N/A	-0.473	0.672498
gene3695	Rv3555c	163.768	0.258038	0.221527	0.139503	0.430954		gene898	Rv0857	72.5329	0.320237	0.233992	0.0805398	0.226942		ATP synthase alpha chain AtpA	Rv1308	AtpA	-0.449	0.0995344		PPE family protein PPE8	Rv0355c	PPE8	-0.473	0.001871
gene3826	PonA2	980.991	0.25779	0.141968	0.045258	0.207365		gene3777	Rv3636	17.9548	0.319705	0.286923	0.10752	0.274344		DNA-directed RNA polymerase RpoB	Rv0667	RpoB	-0.448	0.369498		methyltransferase	Rv1220c	Rv1220c	-0.468	0.186356
gene926	Rv0885	274.888	0.257473	0.256817	0.14823	0.443418		gene9	Rv0008c	18.2458	0.3195	0.306216	0.115822	0.288053		cysteine synthase A CysK1	Rv2334	CysK1	-0.448	0.0511028		ferredoxin-dependent sulfite reductase SirA	Rv2391	SirA	-0.468	0.0628557
gene763	Rv0730	139.515	0.256965	0.179246	0.0920882	0.329746		gene640	Rv0615	63.9489	0.319101	0.199282	0.0547833	0.177285		50S ribosomal protein L24 RplX	Rv0715	L24 RplX	-0.447	0.120108		lipoprotein LpqJ	Rv0344c	LpqJ	-0.466	0.233888
gene239	Php	115.394	0.255827	0.185027	0.0942433	0.335272		gene276	OplA	158.805	0.318318	0.152269	0.02027	0.0871474		phosphate-transport permease PitB	Rv2281	PitB	-0.447	0.269311		NarL family two-component system sensor histidine kinase	Rv0845	Rv0845	-0.466	0.0356446
gene3793	Rv3651	200.077	0.255591	0.223029	0.142901	0.435633		gene399	Rv0386	125.922	0.318275	0.218344	0.0710805	0.209001		hypothetical protein	Rv1913	Rv1913	-0.447	0.240994		NADH dehydrogenase subunit K NuoK	Rv3155	NuoK	-0.465	0.235317
gene2930	csm3	19.257	0.255123	0.257204	0.173014	0.481846		gene3559	Q643_03560	34.7113	0.317881	0.240796	0.0921465	0.250454		O-acetylhomoserine sulfhydrylase MetC	Rv3340	MetC	-0.446	0.064312		hypothetical protein	Rv0349	Rv0349	-0.465	0.0767736
gene2526	Obg	237.038	0.254672	0.159904	0.070205	0.277563		gene40	Rv0038	183.033	0.317514	0.156349	0.0229987	0.0956617		lipoprotein LpqT	Rv1016c	LpqT	-0.446	0.0137109		histidinol-phosphatase	Rv3137	Rv3137	-0.465	0.262481
gene3985	Rv3829c	34.7646	0.254501	0.216842	0.140564	0.432116		gene2667	Rv2574	41.405	0.317384	0.24096	0.0866381	0.239551		enoyl-CoA hydratase EchA1	Rv0222	EchA1	-0.444	0.027107		NADH dehydrogenase subunit L NuoL	Rv3156	NuoL	-0.465	0.0188552
gene1698	PheT	263.302	0.253658	0.190335	0.109275	0.369875		gene3427	LpqC	66.3224	0.31727	0.211171	0.0649018	0.198642		bifunctional enzyme riboflavin biosynthesis protein RibD	Rv2671	RibD	-0.443	0.149363		PPE family protein PPE46	Rv3018c	PPE46	-0.464	0.547187
gene3660	Rv3520c	264.035	0.253026	0.15092	0.0603905	0.250918		gene2631	AroK	67.4435	0.31719	0.238855	0.08625	0.238995		DNA topoisomerase I TopA	Rv3646c	TopA	-0.442	0.0942537		l-lysine exporter	Rv0488	Rv0488	-0.464	0.37678
gene705	Rv0674	29.5997	0.252562	0.2722	0.179631	0.49136		gene2875	Rv2776c	118.702	0.3167	0.205719	0.0616136	0.192574		30S ribosomal protein S14 RpsN1	Rv0717	RpsN1	-0.442	0.0371943		toxin VapC44	Rv3320c	VapC44	-0.463	0.075959
gene438	ThiC	524.238	0.252114	0.121035	0.0267204	0.142323		gene4034	EccD1	350.152	0.550202	0.127136	4.17729e-06	9.88884e-05		ribosome maturation factor RimM	Rv2907c	RimM	-0.442	0.259245		transmembrane acyltransferase	Rv0111	Rv0111	-0.463	0.077164
gene537	Rv0516c	401.401	0.251926	0.228927	0.154396	0.453022		gene3293	AofH	56.495	0.316404	0.216675	0.070512	0.2085		hypothetical protein	Rv3224A	Rv3224A	-0.44	NA		hypothetical protein	Rv2137c	Rv2137c	-0.463	0.610003
gene4017	Rv3860	36.3054	0.251851	0.208731	0.135832	0.4242		gene388	Rv0375c	4.24373	0.316271	0.465987	0.0825746	0.231148		transposase	Rv1036c	Rv1036c	-0.439	0.425601		hypothetical protein	Rv0330c	Rv0330c	-0.462	0.415836
gene1680	UvrB	454.994	0.250296	0.150027	0.0638853	0.260054		gene3252	Rv3131	3.6446	0.316203	0.506529	0.0555763	0.179028		antitoxin VapB7	Rv0662c	VapB7	-0.439	0.404307		transcriptional regulator GntR-family	Rv0792c	Rv0792c	-0.462	0.0749617
gene2979	RelG	3.59395	0.248338	0.426933	0.0859824	0.31706		gene3305	Rv3182	31.6831	0.316134	0.325322	0.123284	0.299578		oxidoreductase	Rv0547c	Rv0547c	-0.439	0.0204047		alanine and leucine rich protein	Rv3603c	Rv3603c	-0.462	0.19019
gene701	Rv0670	161.201	0.248054	0.156972	0.0743733	0.286367		gene612	Mce2A	12.5515	0.316026	0.36659	0.122699	0.29917		NADH-dependent enoyl-[acyl-carrier-protein] reductase InhA	Rv1484	InhA	-0.439	0.0745697		hypothetical protein	Rv1012	Rv1012	-0.461	0.522357
gene2907	Rv2807	1.98142	0.247323	0.461117	0.0237323	NA		gene2385	Rv2313c	172.235	0.315415	0.152076	0.0217024	0.0915608		lipase LipU	Rv1076	LipU	-0.438	0.44835		succinyldiaminopimelate transaminase	Rv1178	Rv1178	-0.461	0.357033
gene2473	CysH	84.5655	0.246789	0.228307	0.159194	0.458685		gene390	Rv0377	35.3205	0.315223	0.274925	0.110069	0.278901		acyl-CoA thioesterase II TesB2	Rv2605c	TesB2	-0.436	0.00755791		toxin RelG	Rv2866	RelG	-0.46	0.451948
gene2762	Rv2664	9.52458	0.246715	0.334008	0.190813	0.508171		gene158	PtpB	55.1338	0.315134	0.231096	0.082668	0.231241		hypothetical protein	Rv3008	Rv3008	-0.434	0.0767536		cell division protein%2C Z-ring complex Ib	Rv3635	Rv3635	-0.46	0.00710679
gene2009	VapB14	9.00726	0.246565	0.341223	0.188124	0.504163		gene2929	csm4	17.7042	0.314747	0.323603	0.123347	0.299578		hypothetical protein	Rv3207c	Rv3207c	-0.434	0.137103		enoyl-CoA hydratase EchA5	Rv0675	EchA5	-0.46	0.00885687
gene2328	Rv2255c	22.2038	0.246181	0.293177	0.194098	0.514653		gene2974	Rv2862c	21.8978	0.314307	0.309898	0.120736	0.29624		diacylglycerol acyltransferase	Rv0221	Rv0221	-0.434	0.0905079		HAD hydrolase%2C family IB	Rv2483c	Rv2483c	-0.459	0.00251754
gene2865	Rv2766c	37.2216	0.245931	0.235952	0.167434	0.47214		gene113	Rv0108c	88.4682	0.313868	0.231702	0.0846019	0.235596		hypothetical protein	Rv2257c	Rv2257c	-0.434	0.0040619		elongation factor G FusA1	Rv0684	FusA1	-0.458	0.172835
gene3030	Rv2917	39.6475	0.245911	0.238777	0.1731	0.481846		gene2141	Rv2073c	15.1905	0.313666	0.335418	0.119544	0.294635		dihydroorotate dehydrogenase PyrD	Rv2139	PyrD	-0.433	0.00556336		methyltransferase; overlaps another CDS with the same product name	Rv0521	Rv0521	-0.457	0.673914
gene639	Rv0614	3.16268	0.2458	0.417455	0.0986233	0.343663		gene4071	TrxC	41.8849	0.313655	0.314451	0.121544	0.297768		hypothetical protein	Rv1924c	Rv1924c	-0.433	0.0257762		transposase	Rv3380c	Rv3380c	-0.457	0.53162
gene1964	Rv1907c	113.156	0.245524	0.192257	0.125977	0.407698		gene3928	Rv3773c	31.7874	0.312573	0.26149	0.10578	0.271531		NAD(P) transhydrogenase subunit beta PntB	Rv0157	PntB	-0.43	0.0434991		decaprenylphosphoryl-5-phosphoribose synthase	Rv3806c	Rv3806c	-0.457	0.00532811
gene3662	Ltp4	57.0813	0.245468	0.170226	0.0956895	0.337462		gene3496	PE_PGRS51	77.8816	0.312451	0.175587	0.0408722	0.14347		phosphohistidine phosphatase	Rv1276c	Rv1276c	-0.43	0.136434		integral membrane indolylacetylinositol arabinosyltransferase EmbC	Rv3793	EmbC	-0.457	0.0377703
gene120	HddA	40.6489	0.245199	0.237208	0.168957	0.474907		gene1000	Rv0959	172.98	0.311778	0.153975	0.0231327	0.0960872		hypothetical protein	Rv1684	Rv1684	-0.43	0.252689		cytochrome P450 128 Cyp128	Rv2268c	Cyp128	-0.456	0.357424
gene2738	ArsC	188.443	0.245194	0.203759	0.140102	0.431212		gene1826	Rv1770	248.01	0.311447	0.159894	0.0288917	0.112831		integral membrane protein	Rv0359	Rv0359	-0.43	0.233975		transmembrane protein	Rv3807c	Rv3807c	-0.455	0.0976914
gene39	Rv0037c	117.035	0.244122	0.150112	0.070604	0.27828		gene1511	Qor	56.0974	0.310567	0.209927	0.0706954	0.208867		glycine and proline rich membrane protein	Rv1097c	Rv1097c	-0.429	0.0464435		exported protein	Rv0518	Rv0518	-0.454	0.21576
gene2200	Rv2132	13.6648	0.243921	0.300766	0.19976	0.522209		gene3881	Rv3732	65.9898	0.309971	0.220069	0.0795652	0.224692		hypothetical protein	Rv1025	Rv1025	-0.427	0.026559		30S ribosomal protein S14 RpsN1	Rv0717	RpsN1	-0.454	0.0431635
gene248	Rv0238	209.542	0.243807	0.194382	0.133184	0.419711		gene2963	PE_PGRS48	32.1614	0.309624	0.281484	0.114204	0.285323		transcriptional regulator MarR-family	Rv0042c	Rv0042c	-0.427	0.096695		hypothetical protein	Rv0449c	Rv0449c	-0.452	0.0459014
gene1702	ArgB	177.207	0.243482	0.213916	0.154302	0.453022		gene2930	csm3	19.257	0.309559	0.296375	0.125849	0.303351		asparagine synthetase AsnB	Rv2201	AsnB	-0.427	0.0693039		phosphoglucosamine mutase	Rv3441c	Rv3441c	-0.451	0.0102498
gene1247	Rv1194c	406.078	0.243034	0.189328	0.125397	0.406505		gene3624	Rv3482c	80.9562	0.309274	0.187996	0.0511353	0.168474		membrane protein	Rv0090	Rv0090	-0.426	0.212816		membrane protein	Rv3587c	Rv3587c	-0.449	0.242816
gene3114	LeuB	299.976	0.242868	0.207767	0.145119	0.438027		gene592	Rv0569	18.997	0.308317	0.35289	0.125131	0.302502		integral membrane protein	Rv1749c	Rv1749c	-0.426	0.00962985		PPE family protein PPE4	Rv0286	PPE4	-0.449	0.00128125
gene1181	Rv1129c	677.872	0.242117	0.214084	0.156952	0.455993		gene1806	PPE24	27.5604	0.307562	0.255581	0.105149	0.270636		prephenate dehydrogenase TyrA	Rv3754	TyrA	-0.426	0.100665		oxidoreductase	Rv1774	Rv1774	-0.448	0.212269
gene2475	GgtB	146.25	0.241687	0.187717	0.123594	0.403045		gene1112	Rv1063c	56.0873	0.307477	0.237851	0.0950052	0.254253		succinyl-CoA synthetase alpha chain SucD	Rv0952	SucD	-0.426	0.0716741		DNA-directed RNA polymerase RpoB	Rv0667	RpoB	-0.448	0.41973
gene3582	Cut3	75.6428	0.241576	0.195421	0.1341	0.420159		gene2281	Rv2212	90.6514	0.306136	0.205939	0.0712837	0.209001		precorrin-8X methylmutase CobH	Rv2065	CobH	-0.425	0.00482149		13E12 repeat family protein	Rv0393	Rv0393	-0.447	0.57552
gene3366	Rv3237c	41.9651	0.24131	0.210498	0.154512	0.453022		gene3179	FadE22	304.248	0.306	0.228987	0.0896847	0.246023		prolyl-tRNA synthetase ProS	Rv2845c	ProS	-0.424	0.0607875		hydrolase	Rv0045c	Rv0045c	-0.446	0.108097
gene2510	Rv2426c	79.0046	0.24102	0.169338	0.101344	0.348881		gene526	SerB1	145.709	0.30533	0.152288	0.0255537	0.103593		lipoprotein LppM	Rv2171	LppM	-0.424	0.0580708		hypothetical protein	Rv1949c	Rv1949c	-0.445	0.592349
gene1557	Rv1498c	59.566	0.240163	0.199406	0.142157	0.434846		gene1228	Rv1174c	374.981	0.304911	0.16399	0.035143	0.129839		phosphate-transport ABC transporter integral membrane protein PstA2	Rv0936	PstA2	-0.423	0.0916037		prophage PhiRv1 protein	Rv1579c	Rv1579c	-0.445	0.347484
gene3561	Rv3430c	35.4941	0.239	0.237195	0.180491	0.492657		gene3285	Rv3162c	10.9772	0.304478	0.380814	0.131926	0.312307		methyltransferase	Rv2959c	Rv2959c	-0.423	0.0962066		cyclopropane mycolic acid synthase 2 CmaA2	Rv0503c	CmaA2	-0.445	0.082203
gene0	DnaA	538.238	0.23826	0.149223	0.0698918	0.276643		gene586	GpdA1	42.2587	0.30424	0.262449	0.114733	0.286273		hypothetical protein	Rv2762c	Rv2762c	-0.422	0.0629969		ferredoxin	Rv0763c	Rv0763c	-0.443	0.606442
gene238	Rv0229Ac	36.1717	0.23802	0.294982	0.203827	0.528874		gene2349	LipM	88.8859	0.303582	0.211967	0.0783474	0.22306		hypothetical protein	Rv2998	Rv2998	-0.421	0.151493		transcriptional regulator	Rv1773c	Rv1773c	-0.443	0.622677
gene1645	HisD	220.831	0.237146	0.172784	0.111492	0.375394		gene2432	Q643_02433	139.866	0.303348	0.236516	0.0997711	0.26207		trigger factor protein Tig	Rv2462c	Tig	-0.421	0.258183		two-component system sensor histidine kinase MtrB	Rv3245c	MtrB	-0.443	0.0288501
gene1678	CoaE	501.419	0.236867	0.147003	0.074026	0.286179		gene3544	Rv3415c	16.8304	0.301247	0.328122	0.13606	0.319724		Rieske iron-sulfur protein QcrA	Rv2195	QcrA	-0.421	0.048161		ESX-3 secretion system protein EccC3	Rv0284	EccC3	-0.443	0.000461924
gene3427	LpqC	66.3224	0.236766	0.189258	0.131095	0.416183		gene2304	PtkA	27.1464	0.30108	0.25456	0.112861	0.283447		chromosome partitioning protein ParB	Rv3917c	ParB	-0.42	0.0196669		PE-PGRS family protein PE_PGRS20	Rv1068c	PE_PGRS20	-0.442	0.448998
gene2610	PE26	287.095	0.236544	0.155429	0.0862606	0.317548		gene949	CtpE	256.096	0.300924	0.180505	0.0564706	0.180772		hypothetical protein	Rv0052	Rv0052	-0.42	0.127899		transcriptional regulator	Rv3736	Rv3736	-0.442	0.13438
gene1990	FadE18	2.26747	0.236119	0.41186	0.106775	NA		gene85	Rv0080	7.96985	0.300475	0.444175	0.0931533	0.251141		secreted antigen 85-B FbpB	Rv1886c	FbpB	-0.42	0.195801		transmembrane protein	Rv0226c	Rv0226c	-0.441	0.016776
gene3903	Rv3752c	24.8978	0.235624	0.257255	0.205527	0.530281		gene3313	Rv3192	2.71425	0.300425	0.506895	0.04473	0.15248		integral membrane protein	Rv2199c	Rv2199c	-0.42	0.187108		membrane protein	Rv3693	Rv3693	-0.441	0.135909
gene1907	UreF	14.0296	0.235254	0.311353	0.211323	0.537328		gene894	Pdc	54.3592	0.300149	0.269303	0.124214	0.300923		maf-like protein	Rv3282	Rv3282	-0.418	0.185516		prophage PhiRv1 protein	Rv1581c	Rv1581c	-0.44	0.62088
gene2227	MurF	159.224	0.235106	0.201167	0.145884	0.439485		gene1899	GuaB1	320.322	0.299865	0.151681	0.0276476	0.109874		glutaredoxin-like protein	Rv3198A	Rv3198A	-0.418	0.125478		enhanced intracellular survival protein Eis	Rv2416c	Eis	-0.44	0.166268
gene1852	MycP5	1051.42	0.234911	0.110019	0.0236995	0.130795		gene0	DnaA	538.238	0.298946	0.154839	0.0328069	0.123833		membrane protein	Rv2520c	Rv2520c	-0.418	0.170525		hypothetical protein	Rv3771c	Rv3771c	-0.439	0.262309
gene481	Rv0464c	104.902	0.234079	0.1499	0.0824304	0.309316		gene2419	DnaG	233.077	0.298833	0.142302	0.0206247	0.0881782		tyrosyl-tRNA synthase TyrS	Rv1689	TyrS	-0.417	0.0354456		anti-anti-sigma factor RsfA	Rv1365c	RsfA	-0.439	0.240492
gene2728	Rv2633c	49.6999	0.23404	0.239279	0.194179	0.514653		gene3564	Rv3433c	53.2346	0.296306	0.237574	0.106986	0.273344		hypothetical protein	Rv0787	Rv0787	-0.417	0.11542		polyprenyl-diphosphate synthase GrcC2	Rv0989c	GrcC2	-0.438	0.184066
gene1831	Rv1775	107.685	0.233936	0.166715	0.109578	0.370248		gene2609	Q643_02610	41.7662	0.296236	0.530609	0.0146354	0.0699837		enoyl-CoA hydratase EchA9	Rv1071c	EchA9	-0.417	0.143234		ATP-dependent DNA helicase RecG	Rv2973c	RecG	-0.438	0.352426
gene3144	Rv3027c	50.8031	0.23391	0.22776	0.177286	0.487378		gene2461	MbtD	388.438	0.295879	0.285461	0.136879	0.321453		dihydrodipicolinate reductase	Rv1059	Rv1059	-0.417	0.0330549		homoserine O-acetyltransferase MetA	Rv3341	MetA	-0.438	0.0744351
gene1066	Rv1019	65.0974	0.233191	0.184036	0.133629	0.419711		gene3849	Rv3703c	154.583	0.295317	0.197947	0.0739437	0.214504		hypothetical protein	Rv2647	Rv2647	-0.416	0.398347		arylsulfatase AtsA	Rv0711	AtsA	-0.438	0.0353757
gene3831	Rv3686c	107.523	0.232866	0.216847	0.175146	0.484205		gene2162	HelY	283.818	0.294471	0.25534	0.120344	0.295655		propionyl-CoA carboxylase beta chain 6 AccD6	Rv2247	AccD6	-0.416	0.059157		polyketide synthase Pks15	Rv2947c	Pks15	-0.437	0.0289635
gene1032	Rv0987	188.85	0.232677	0.201141	0.15859	0.458043		gene98	Rv0093c	26.8479	0.29408	0.256974	0.122218	0.2986		DegV family EDD domain-containing protein	Rv2417c	Rv2417c	-0.416	0.00167572		deacetylase	Rv2913c	Rv2913c	-0.436	0.0351629
gene669	SecE1	325.513	0.2324	0.120269	0.0367044	0.177281		gene3736	PE_PGRS59	158.632	0.294046	0.228167	0.102905	0.266152		methionine aminopeptidase MapA	Rv0734	MapA	-0.416	0.00231208		ESAT-6-like protein esxN		#N/A	-0.435	0.409695
gene829	Rv0792c	26.8427	0.232243	0.253503	0.205305	0.530281		gene2581	VapB38	116.631	0.29348	0.216165	0.0926725	0.250634		enoyl-CoA hydratase EchA8	Rv1070c	EchA8	-0.416	0.0620386		antitoxin MazE9	Rv2801A	MazE9	-0.433	0.608214
gene1592	Rv1531	28.7819	0.232242	0.242431	0.19432	0.514653		gene3832	RsfB	47.3761	0.293427	0.28359	0.131767	0.312307		hypothetical protein	Rv2049c	Rv2049c	-0.415	0.0193893		phytoene synthase PhyA	Rv3397c	PhyA	-0.433	0.299445
gene875	PE_PGRS14	150.724	0.232021	0.220215	0.173264	0.481846		gene1930	Rv1874	35.1394	0.293417	0.259027	0.123937	0.300633		hypothetical protein	Rv3190c	Rv3190c	-0.415	0.0685512		transcriptional activator	Rv1453	Rv1453	-0.431	0.301463
gene2495	Rv2411c	209.212	0.231157	0.171964	0.118915	0.392005		gene3476	PPE55	304.228	0.29169	0.159629	0.0402196	0.14229		transposase	Rv3349c	Rv3349c	-0.414	0.395336		hypothetical protein	Rv1514c	Rv1514c	-0.43	0.187475
gene363	DnaK	945.494	0.230821	0.188219	0.141315	0.433555		gene396	Rv0383c	498.3	0.291563	0.16904	0.0460786	0.156105		toxin RelE	Rv1246c	RelE	-0.414	0.338293		iron-regulated transporter IrtB	Rv1349	IrtB	-0.43	0.175427
gene3624	Rv3482c	80.9562	0.230781	0.167921	0.114641	0.38297		gene1191	Rv1138c	42.174	0.29078	0.220186	0.0989048	0.260687		hypothetical protein	Rv1375	Rv1375	-0.414	0.198488		hypothetical protein	Rv2469c	Rv2469c	-0.43	0.234477
gene1352	Rho	3203.38	0.229593	0.194744	0.153636	0.452531		gene1605	Rv1544	138.96	0.29038	0.178476	0.0594307	0.187586		poly(A) polymerase PcnA	Rv3907c	PcnA	-0.414	0.0294619		integral membrane indolylacetylinositol arabinosyltransferase EmbA	Rv3794	EmbA	-0.43	0.00630794
gene3535	Rv3406	16.6272	0.229527	0.27336	0.216651	0.543045		gene559	Rv0537c	231.24	0.289524	0.139599	0.0235036	0.0972831		thiamine-phosphate pyrophosphorylase ThiE	Rv0414c	ThiE	-0.413	0.0723588		integral membrane nitrite extrusion protein NarU	Rv0267	NarU	-0.429	0.517874
gene1528	TrxB1	69.7273	0.229138	0.225726	0.190792	0.508171		gene3106	Rv2989	294.411	0.28894	0.34738	0.147751	0.339569		MCE-associated membrane protein; overlaps another CDS with the same product name	Rv0178	Rv0178	-0.412	0.0163997		hypothetical protein	Rv3076	Rv3076	-0.429	0.306522
gene2079	Rv2016	16.5525	0.228972	0.281621	0.223924	0.550481		gene1435	Rv1378c	173.037	0.288851	0.28498	0.160987	0.356253		PE-PGRS family protein PE_PGRS62	Rv3812	PE_PGRS62	-0.412	0.0547108		hypothetical protein	Rv0762c	Rv0762c	-0.429	0.155517
gene3494	Rv3365c	371.35	0.228836	0.171827	0.118949	0.392005		gene2592	ScoA	67.3538	0.288657	0.216093	0.0980335	0.258746		d-serine/alanine/glycine transporter CycA	Rv1704c	CycA	-0.412	0.0266844		membrane protein	Rv3675	Rv3675	-0.429	0.488591
gene722	Rv0691c	98.8625	0.228585	0.216549	0.183321	0.495444		gene1033	Rv0988	101.369	0.288266	0.226678	0.102118	0.265148		integral membrane protein	Rv0541c	Rv0541c	-0.41	0.141145		3-oxoacyl-[acyl-carrier protein] reductase FabG4	Rv0242c	FabG4	-0.429	0.0693257
gene2394	RocD1	19.5418	0.2282	0.285993	0.220133	0.545572		gene1021	PE_PGRS16	36.1005	0.287601	0.254816	0.126798	0.304868		hypothetical protein	Rv1590	Rv1590	-0.41	0.238147		PE family protein PE9	Rv1088	PE9	-0.428	0.353634
gene589	Q643_00590	15.6748	0.228158	0.420089	0.0726839	0.282709		gene893	FadD16	15.0194	0.287232	0.304177	0.151243	0.343611		hypothetical protein	Rv0572c	Rv0572c	-0.41	0.549993		PPE family protein PPE49	Rv3125c	PPE49	-0.428	0.373193
gene2488	LepA	124.159	0.22814	0.201292	0.166151	0.468865		gene1496	Rv1439c	26.2388	0.287198	0.304914	0.148345	0.340458		lipoprotein LppU	Rv2784c	LppU	-0.409	0.491952		hypothetical protein	Rv1535	Rv1535	-0.428	0.252996
gene3700	FadE30	215.545	0.227409	0.267912	0.222067	0.547953		gene2081	Rv2018	45.3352	0.286927	0.22721	0.109553	0.278536		anthranilate phosphoribosyltransferase TrpD	Rv2192c	TrpD	-0.409	0.0259657		hypothetical protein	Rv0493c	Rv0493c	-0.427	0.137652
gene992	SucC	415.869	0.227235	0.193119	0.157164	0.456262		gene2702	PPE42	50.005	0.286556	0.260635	0.13321	0.314764		phosphomannomutase PmmB	Rv3308	PmmB	-0.408	0.0175818		PGL/p-HBAD biosynthesis glycosyltransferase	Rv2957	Rv2957	-0.427	0.145855
gene1340	Rv1287	55.9212	0.226708	0.222386	0.193685	0.514653		gene1207	Rv1154c	19.693	0.28625	0.296429	0.147781	0.339569		membrane protein	Rv1476	Rv1476	-0.408	0.232053		membrane protein	Rv3851	Rv3851	-0.426	0.547992
gene2023	YrbE3A	8.37378	0.226285	0.34466	0.201376	0.525348		gene822	Rv0786c	16.3904	0.286246	0.311512	0.151934	0.344559		fumarate reductase FrdD	Rv1555	FrdD	-0.407	0.416662		sialic acid O-acetyltransferase NeuD	Rv1505c	NeuD	-0.426	0.286769
gene1184	Rv1132	735.573	0.225158	0.189811	0.155774	0.454636		gene1963	Rv1906c	135.029	0.286209	0.170875	0.0553295	0.178523		N-acetyltransferase	Rv3027c	Rv3027c	-0.405	0.618626		exonuclease V beta chain RecB	Rv0630c	RecB	-0.426	0.160247
gene2482	CysT	70.9656	0.225023	0.23173	0.201509	0.525348		gene1687	Rv1639c	238.462	0.286155	0.274807	0.137893	0.323437		hypothetical protein	Rv1805c	Rv1805c	-0.405	NA		lipoprotein LpqD	Rv3390	LpqD	-0.426	0.388056
gene380	Rv0367c	24.8644	0.225018	0.289555	0.226282	0.552168		gene2802	Rv2704	85.3147	0.285844	0.208681	0.0925178	0.250634		steroid delta-isomerase	Rv0760c	Rv0760c	-0.405	0.215507		hydrolase	Rv3762c	Rv3762c	-0.426	0.324967
gene60	DnaB	977.3	0.224154	0.154739	0.103081	0.353591		gene413	FadE7	88.1668	0.28336	0.226328	0.112631	0.283054		hypothetical protein	Rv2141c	Rv2141c	-0.405	0.0503475		secreted MPT51/MPB51 antigen protein FbpD	Rv3803c	FbpD	-0.426	0.071407
gene3944	Rv3788	23.5435	0.224031	0.297577	0.229255	0.5561		gene4024	EspH	293.056	0.282137	0.159667	0.0468403	0.157434		acetyl-/propionyl-coenzyme A carboxylase AccA3	Rv3285	AccA3	-0.405	0.151968		transmembrane protein; overlaps another CDS with the same product name	Rv0514	Rv0514	-0.425	0.287014
gene2957	Rv2847c	152.344	0.22392	0.18186	0.146947	0.441303		gene2212	ParD2	55.8274	0.282089	0.238215	0.124141	0.300923		hypothetical protein	Rv2077A	Rv2077A	-0.404	0.519869		13E12 repeat family protein	Rv0397	Rv0397	-0.423	0.750196
gene3344	Rv3218	18.9505	0.223438	0.27891	0.230689	0.55711		gene1151	Rv1100	84.8634	0.28101	0.202517	0.0926525	0.250634		CDP-diacylglycerol synthase	Rv2881c	Rv2881c	-0.404	0.0259657		hypothetical protein	Rv1680	Rv1680	-0.422	0.155602
gene3608	Rv1577c	70.3261	0.223335	0.206406	0.1788	0.489701		gene3294	Hpx	215.332	0.550519	0.193515	0.00110846	0.00957418		sialic acid O-acetyltransferase NeuD	Rv1505c	NeuD	-0.403	0.276028		methyltransferase; overlaps another CDS with the same product name	Rv0520	Rv0520	-0.42	0.308538
gene1541	FabG	197.491	0.223032	0.127774	0.0584133	0.24563		gene2761	Rv2663	7.53323	0.280714	0.408335	0.126315	0.304283		integral membrane C-type cytochrome biogenesis protein DipZ	Rv2874	DipZ	-0.403	0.435545		molybdopterin biosynthesis protein MoeX	Rv1681	MoeX	-0.42	0.0317944
gene2245	Rv2177c	6.42355	0.2227	0.346437	0.20589	0.530281		gene3852	Rv3705A	16.1807	0.280561	0.317183	0.158421	0.352813		zinc metalloprotease Zmp1	Rv0198c	Zmp1	-0.403	0.0120912		transcriptional regulator	Rv2884	Rv2884	-0.417	0.356296
gene3538	ChoD	255.923	0.222648	0.13451	0.0708815	0.279087		gene1434	Rv1377c	55.9967	0.278532	0.219236	0.110789	0.279981		hypothetical protein	Rv2433c	Rv2433c	-0.402	NA		hypothetical protein	Rv1533	Rv1533	-0.417	0.108679
gene92	HycE	15.2739	0.222326	0.41023	0.095186	0.336751		gene3607	Rv1578c	23.0428	0.278395	0.30178	0.156316	0.349751		cell division protein DivIC	Rv1024	DivIC	-0.402	0.00837388		toxin VapC29	Rv0617	VapC29	-0.416	0.0443425
gene3737	ClpC	3193.76	0.2221	0.128138	0.0639159	0.260054		gene4015	GltD	450.314	0.278269	0.199569	0.0932529	0.251141		30S ribosomal protein S20 RpsT	Rv2412	RpsT	-0.401	0.0087007		hypothetical protein	Rv1128c	Rv1128c	-0.416	0.51608
gene3308	Rv3189	16.1818	0.222045	0.322905	0.218141	0.544713		gene2729	PE_PGRS46	26.3775	0.277517	0.303213	0.159446	0.354456		fatty acid synthase Fas	Rv2524c	Fas	-0.4	0.316325		ferrochelatase Che1	Rv2393	Che1	-0.416	0.239757
gene913	PE_PGRS15	356.487	0.221997	0.176656	0.142303	0.434846		gene3281	PPE53	82.0419	0.276842	0.260136	0.146766	0.338047		lipase/esterase LipG	Rv0646c	LipG	-0.4	0.0582268		hypothetical protein	Rv3142c	Rv3142c	-0.416	0.0766505
gene1620	IlvA	466.9	0.221977	0.125427	0.0559852	0.239892		gene361	Rv0348	16.725	0.276725	0.33746	0.160696	0.356019		alpha-methylacyl-CoA racemase Mcr	Rv1143	Mcr	-0.398	0.0410285		dehydrogenase/reductase	Rv0770	Rv0770	-0.415	0.189525
gene3857	LeuA	635.881	0.221875	0.131157	0.06474	0.262173		gene3255	Rv3134c	34.6343	0.27649	0.284075	0.15478	0.348346		phosphoglucosamine mutase	Rv3441c	Rv3441c	-0.397	0.0203841		toxin VapC31	Rv0749	VapC31	-0.415	0.39689
gene777	Rv0744c	30.5674	0.221774	0.239123	0.213754	0.539661		gene3561	Rv3430c	35.4941	0.275971	0.261641	0.145036	0.335069		arabinofuranosyltransferase AftB	Rv3805c	AftB	-0.397	0.0423996		transmembrane protein	Rv0218	Rv0218	-0.413	0.160974
gene3172	Rv3054c	9.19548	0.221664	0.367436	0.175814	0.484972		gene1379	Rv1321	121.911	0.273907	0.152383	0.045318	0.154073		PE-PGRS family protein PE_PGRS17	Rv0978c	PE_PGRS17	-0.396	0.733717		prophage PhiRv1 integrase	Rv1586c	Rv1586c	-0.413	0.132551
gene1851	EccD5	701.387	0.221417	0.12649	0.0584005	0.24563		gene238	Rv0229Ac	36.1717	0.273629	0.320214	0.166766	0.364623		epoxide hydrolase EphE	Rv3670	EphE	-0.396	0.117515		phosphomethylpyrimidine kinase ThiD	Rv0422c	ThiD	-0.412	0.379272
gene3183	Mmr	14.1259	0.221309	0.365491	0.180767	0.492813		gene920	Rv0879c	17.0825	0.273518	0.314021	0.165624	0.363577		dethiobiotin synthetase BioD	Rv1570	BioD	-0.396	0.062973		sugar-transport ABC transporter integral membrane protein UspB	Rv2317	UspB	-0.41	0.672112
gene2205	Rv2137c	402.751	0.221281	0.237123	0.208853	0.535036		gene855	Rv0818	296.997	0.272809	0.174776	0.0765444	0.219434		ribokinase RbsK	Rv2436	RbsK	-0.396	0.212816		undecaprenyl-diphosphatase	Rv2136c	Rv2136c	-0.41	0.200962
gene1279	Rv1226c	56.6017	0.220827	0.245457	0.218724	0.544713		gene3113	Rv2994	116.532	0.272564	0.176857	0.0756178	0.217803		citrate lyase subunit beta	Rv3075c	Rv3075c	-0.395	0.0525439		NRDEF glutaredoxin electron transport component NrdH	Rv3053c	NrdH	-0.409	0.0141837
gene2570	Rv2483c	179.481	0.220748	0.179583	0.144296	0.437367		gene980	LigD	328.657	0.272366	0.192185	0.0929307	0.250978		hypothetical protein	Rv3013	Rv3013	-0.395	0.406028		hypothetical protein	Rv2680	Rv2680	-0.408	0.00904971
gene1848	Rv1792A	7.70582	0.22068	0.348935	0.20577	0.530281		gene68	VapC1	28.6263	0.272079	0.328078	0.166129	0.363815		NADPH dependent 2%2C4-dienoyl-CoA reductase FadH	Rv1175c	FadH	-0.394	0.0395091		exported protein	Rv1761c	Rv1761c	-0.407	0.222691
gene3313	Rv3192	2.71425	0.220615	0.406564	0.106105	0.361701		gene3368	Rv3239c	119.522	0.271953	0.216497	0.119365	0.294439		hypothetical protein	Rv2000	Rv2000	-0.393	0.0644973		double hotdog hydratase	Rv0216	Rv0216	-0.407	0.0959275
gene3316	Rv3195	50.9265	0.220103	0.23417	0.216484	0.543045		gene1801	Rv1748	21.8981	0.271847	0.305574	0.167847	0.366235		hypothetical protein	Rv3722c	Rv3722c	-0.393	0.167822		integral membrane indolylacetylinositol arabinosyltransferase EmbB	Rv3795	EmbB	-0.407	0.0386219
gene1274	SigE	770.727	0.21931	0.188311	0.163218	0.465385		gene340	Cyp135A1	48.5955	0.27145	0.363732	0.159956	0.354995		d-alpha-d-heptose-7-phosphate kinase HddA	Rv0115	HddA	-0.391	0.672224		integral membrane protein	Rv3629c	Rv3629c	-0.406	0.0308497
gene2278	Rv2209	56.0435	0.218662	0.188132	0.165545	0.468189		gene3104	LeuD	82.2047	0.269915	0.324134	0.171005	0.37072		integral membrane protein	Rv3630	Rv3630	-0.391	0.0330549		hypothetical protein	Rv3639c	Rv3639c	-0.405	0.828426
gene1906	UreC	99.5234	0.218373	0.172019	0.138069	0.428613		gene912	CspB	106.733	0.269808	0.171491	0.0712428	0.209001		GTP-binding protein YchF	Rv1112	YchF	-0.391	0.118592		alanine rich membrane protein	Rv3657c	Rv3657c	-0.405	0.496691
gene1930	Rv1874	35.1394	0.218007	0.225937	0.215283	0.541436		gene3635	Rv3493c	61.9585	0.26949	0.194542	0.097551	0.258166		transmembrane serine/threonine-protein kinase A PknA	Rv0015c	PknA	-0.39	0.00452694		hypothetical protein	Rv0790c	Rv0790c	-0.405	0.299445
gene1770	VapC12	5.69033	0.217951	0.361937	0.186017	0.500967		gene3204	Rv3085	30.2729	0.2691	0.33796	0.168649	0.367482		hypothetical protein	Rv3678c	Rv3678c	-0.39	0.0813187		ABC transporter membrane protein	Rv1273c	Rv1273c	-0.405	0.332197
gene2841	Rv2742c	49.417	0.217505	0.208998	0.196471	0.517611		gene1160	Rv1109c	342.137	0.269099	0.172311	0.0731802	0.212933		exonuclease V alpha chain RecD	Rv0629c	RecD	-0.388	0.0695891		membrane protein	Rv3857c	Rv3857c	-0.404	0.110837
gene1859	PE_PGRS32	32.5829	0.217479	0.273722	0.236658	0.56503		gene2024	YrbE3B	6.54694	0.268862	0.439454	0.0825422	0.231148		cysteine desulfuration protein SufE	Rv3284	SufE	-0.388	0.167963		4-diphosphocytidyl-2-C-methyl-D-erythritol synthase IspD	Rv3582c	IspD	-0.404	0.435696
gene1840	Cyp143	29.9447	0.217269	0.216095	0.20354	0.528488		gene4016	GltB	1480.35	0.268757	0.147037	0.042571	0.147081		magnesium and cobalt transporter CorA	Rv1239c	CorA	-0.388	0.198737		osmoprotectant transport ABC transporter ATP-binding protein ProV	Rv3758c	ProV	-0.403	0.215108
gene704	EchA4	61.8644	0.216668	0.244862	0.223356	0.550142		gene2386	Rv2314c	185.032	0.268168	0.171016	0.0719329	0.210101		PE-PGRS family protein%2C triacylglycerol lipase LipY	Rv3097c	LipY	-0.387	0.269695		single-strand DNA-binding protein Ssb	Rv0054	Ssb	-0.403	0.507614
gene768	SigL	32.6946	0.216576	0.227071	0.216581	0.543045		gene1381	Rv1322A	1384.94	0.267241	0.1738	0.0800003	0.225589		transmembrane protein	Rv0876c	Rv0876c	-0.387	0.0772623		hypothetical protein	Rv3909	Rv3909	-0.403	0.0834931
gene758	Rv0725c	68.0028	0.216297	0.221499	0.211639	0.537328		gene2211	ParE2	22.6109	0.267103	0.302829	0.175178	0.375941		transmembrane protein	Rv0204c	Rv0204c	-0.387	0.0400997		hypothetical protein	Rv2566	Rv2566	-0.402	0.257031
gene2511	ProA	205.375	0.216199	0.125066	0.0632986	0.259072		gene2545	Rv2459	100.247	0.266969	0.202057	0.110261	0.27911		hypothetical protein	Rv3091	Rv3091	-0.387	0.0139872		hypothetical protein	Rv1515c	Rv1515c	-0.401	0.46591
gene1961	Rv1904	126.181	0.215713	0.218031	0.206667	0.531567		gene2951	NusA	256.892	0.266799	0.152516	0.0528204	0.172397		hypothetical protein	Rv2230c	Rv2230c	-0.387	0.0531862		hypothetical protein	Rv2049c	Rv2049c	-0.401	0.0342472
gene1566	Rv1507c	82.3737	0.21561	0.174018	0.151678	0.449075		gene3192	Rv3073c	15.6572	0.266515	0.321302	0.172694	0.372736		UDP-galactofuranosyl transferase GlfT2	Rv3808c	GlfT2	-0.386	0.163705		NADH-dependent glutamate synthase small subunit GltD	Rv3858c	GltD	-0.401	0.0320616
gene1182	PrpD	1650.69	0.215425	0.200147	0.194892	0.515649		gene1569	Rv1508A	17.2996	0.266311	0.324605	0.170836	0.370564		hypothetical protein	Rv1545	Rv1545	-0.386	0.10287		hypothetical protein	Rv3364c	Rv3364c	-0.4	0.284674
gene1979	Rv1922	46.9295	0.213691	0.201418	0.18889	0.505861		gene438	ThiC	524.238	0.265998	0.12589	0.023791	0.0982115		hypothetical protein	Rv2418c	Rv2418c	-0.385	0.121572		epoxide hydrolase MesT	Rv3176c	MesT	-0.4	0.237981
gene3883	Tgs2	113.59	0.213258	0.204678	0.196228	0.517611		gene1337	Rv1284	25.9704	0.265967	0.333615	0.172251	0.372736		hypothetical protein	Rv2513	Rv2513	-0.385	0.110151		membrane protein	Rv1678	Rv1678	-0.4	0.0155996
gene2304	PtkA	27.1464	0.211942	0.215057	0.21205	0.53784		gene756	SppA	1188.85	0.265821	0.140406	0.0381104	0.137215		hypothetical protein	Rv1376	Rv1376	-0.385	0.104304		antitoxin VapB17	Rv2526	VapB17	-0.399	0.271162
gene2905	Rv2805	14.1421	0.211719	0.268404	0.248998	0.579651		gene2800	PpgK	73.3779	0.265817	0.189545	0.0999922	0.262471		lipoprotein LpqG	Rv3623	LpqG	-0.384	0.156122		ArsR family transcriptional regulator KmtR	Rv0827c	KmtR	-0.399	0.58202
gene346	Rv0333	23.3957	0.211671	0.230592	0.22732	0.553506		gene217	Rv0209	82.0231	0.265473	0.199881	0.109599	0.278536		two-component system sensor histidine kinase PrrB	Rv0902c	PrrB	-0.383	0.0114191		lipoprotein LpqN	Rv0583c	LpqN	-0.399	0.275053
gene3899	Rv3749Ac	6.294	0.210216	0.347303	0.208274	0.53391		gene943	PrrB	108.823	0.264983	0.194557	0.106214	0.272098		SSRA-binding protein SmpB	Rv3100c	SmpB	-0.382	0.262432		O-succinylbenzoic acid-CoA ligase MenE	Rv0542c	MenE	-0.399	0.343577
gene2842	Rv2743c	180.415	0.210208	0.173326	0.158613	0.458043		gene4053	Rv3896c	85.2401	0.264591	0.184164	0.0928674	0.250978		hypothetical protein	Rv2288	Rv2288	-0.382	0.689988		fatty-acid-AMP ligase FadD29	Rv2950c	FadD29	-0.399	0.115102
gene3850	GshA	283.575	0.209703	0.160756	0.138617	0.4294		gene1319	PknH	93.2826	0.263452	0.212183	0.126766	0.304868		chromosome partitioning protein	Rv3213c	Rv3213c	-0.382	0.385315		transcriptional regulator ArsR-family	Rv0324	Rv0324	-0.398	0.666597
gene1149	Rv1098c	203.778	0.209106	0.157755	0.135011	0.422323		gene2662	Rv2569c	24.6371	0.263078	0.272957	0.169652	0.368621		antigen Cfp29	Rv0798c	Cfp29	-0.381	0.193479		transposase	Rv1313c	Rv1313c	-0.397	0.534881
gene3849	Rv3703c	154.583	0.208376	0.182531	0.176891	0.486641		gene394	Rv0381c	36.1285	0.26217	0.226838	0.135881	0.319544		cytochrome P450 130 Cyp130	Rv1256c	Cyp130	-0.38	0.38364		OmpR family two-component system sensor histidine kinase	Rv2998A	Rv2998A	-0.396	0.786541
gene2980	Rv2867c	368.924	0.208107	0.153172	0.126764	0.408941		gene1425	Rv1366A	23.4927	0.262116	0.307137	0.173198	0.372736		hypothetical protein	Rv2117	Rv2117	-0.38	0.677609		NAD(P) transhydrogenase subunit alpha PntAb	Rv0156	PntAb	-0.396	0.375376
gene3691	Rv3551	246.385	0.207853	0.259396	0.25376	0.585893		gene580	MenH	126.548	0.26205	0.152762	0.05726	0.182689		deamidase	Rv2112c	Rv2112c	-0.38	0.010557		cell division ATP-binding protein FtsE	Rv3102c	FtsE	-0.395	0.441537
gene959	Rv0918	7.81033	0.207303	0.338436	0.231453	0.558023		gene3900	Rv3750c	20.7458	0.261984	0.322123	0.181802	0.385199		fatty-acyl-CoA reductase	Rv1543	Rv1543	-0.38	0.08289		MFS transporter%2C MHS family%2C alpha-ketoglutarate permease	Rv3476c	Rv3476c	-0.394	0.459013
gene2534	ValS	360.189	0.20659	0.130356	0.0829392	0.310921		gene3203	LipR	34.1733	0.260842	0.335046	0.180148	0.383601		hypothetical protein	Rv3099c	Rv3099c	-0.379	0.152513		transmembrane protein	Rv3848	Rv3848	-0.393	0.611176
gene3023	Rv2910c	27.8586	0.206332	0.277155	0.262437	0.593424		gene2170	Rv2100	58.6677	0.260832	0.274398	0.184073	0.388723		membrane protein	Rv1424c	Rv1424c	-0.378	0.27712		exported or envelope protein	Rv2075c	Rv2075c	-0.392	0.384061
gene1928	LldD2	5699.71	0.206097	0.143002	0.111213	0.374782		gene3032	GlnB	80.0085	0.260647	0.247195	0.159528	0.354456		ESX-4 secretion system protein EccD4	Rv3448	EccD4	-0.378	0.479347		amidase	Rv3175	Rv3175	-0.391	0.635241
gene1148	Rv1097c	149.727	0.205628	0.174153	0.170924	0.478067		gene3348	RshA	62.0922	0.260586	0.210928	0.127496	0.305616		drug:H+ antiporter-2 (14 Spanner) (DHA2) family drug resistance MFS transporter	Rv3728	Rv3728	-0.377	0.448365		PPE family protein PPE58	Rv3426	PPE58	-0.391	0.184379
gene314	Rv0302	118.399	0.20562	0.23581	0.24514	0.576401		gene1031	Rv0986	43.3051	0.260392	0.248502	0.161754	0.356994		monooxygenase	Rv0565c	Rv0565c	-0.377	0.25698		hypothetical protein	Rv1907c	Rv1907c	-0.391	0.653102
gene237	Rv0229c	70.2754	0.205399	0.259914	0.249242	0.579651		gene2109	Rv2042c	66.1234	0.260054	0.192019	0.106816	0.273275		sulfatase	Rv0296c	Rv0296c	-0.376	0.0723138		two-component system sensor histidine kinase	Rv3220c	Rv3220c	-0.391	0.0419152
gene3619	PE31	66.4297	0.205127	0.254655	0.257599	0.588733		gene711	Rv0680c	50.2295	0.259837	0.225024	0.145801	0.33643		3-hydroxyacyl-CoA dehydrogenase/3-hydroxy-2-methylbutyryl-CoA dehydrogenase	Rv1144	Rv1144	-0.376	0.0443366		membrane protein	Rv2599	Rv2599	-0.389	0.42968
gene949	CtpE	256.096	0.204678	0.169566	0.165788	0.468409		gene1258	Rv1205	72.3213	0.259476	0.198473	0.117597	0.291522		prophage PhiRv1 protein	Rv1580c	Rv1580c	-0.375	0.555564		3-beta-hydroxysteroid dehydrogenase	Rv1106c	Rv1106c	-0.389	0.0371731
gene1299	RelE	13.2495	0.203927	0.274546	0.264262	0.595794		gene2588	FadE19	213.886	0.259373	0.157867	0.0664729	0.202481		lipoprotein LpqN	Rv0583c	LpqN	-0.375	0.269303		hypothetical protein	Rv0923c	Rv0923c	-0.388	0.0439778
gene45	Rv0043c	41.3979	0.2039	0.205067	0.218707	0.544713		gene441	Rv0426c	131.531	0.258594	0.158539	0.0648407	0.198642		30S ribosomal protein S9 RpsI	Rv3442c	RpsI	-0.375	0.283356		cobyric acid synthase CobQ2	Rv3713	CobQ2	-0.388	0.231092
gene1814	Cut1	125.566	0.203184	0.195418	0.205787	0.530281		gene1557	Rv1498c	59.566	0.258282	0.218243	0.137353	0.322368		precorrin-6Y C(5%2C15)-methyltransferase CobL	Rv2072c	CobL	-0.375	0.23339		hypothetical protein	Rv2190Ac	Rv2190Ac	-0.386	0.665752
gene2724	Rv2629	263.906	0.202723	0.215175	0.223291	0.550142		gene484	Icl	2735.82	0.258137	0.217192	0.149385	0.341762		isochorismate synthase EntC	Rv3215	EntC	-0.375	0.286107		PE family protein PE3	Rv0159c	PE3	-0.386	0.299605
gene2725	Rv2630	32.5932	0.202718	0.271894	0.26784	0.598583		gene3312	Q643_03313	58.7957	0.257988	0.472308	0.0292338	0.113568		glycogen phosphorylase GlgP	Rv1328	GlgP	-0.375	0.00621228		tRNA-Glu		#N/A	-0.386	0.24908
gene3878	Rv3729	75.966	0.202698	0.189721	0.19941	0.521649		gene2668	Rv2575	58.7665	0.257823	0.183931	0.101143	0.263865		acyl carrier protein desaturase DesA1	Rv0824c	DesA1	-0.374	0.094614		decaprenylphosphoryl-beta-D-ribose 2'-oxidase	Rv3790	Rv3790	-0.386	0.237301
gene441	Rv0426c	131.531	0.202681	0.144022	0.123875	0.403621		gene3304	Rv3181c	9.75362	0.257788	0.381103	0.149837	0.342243		NAD-dependent zinc-type alcohol dehydrogenase AdhB	Rv0761c	AdhB	-0.373	0.0759463		hypothetical protein	Rv3705c	Rv3705c	-0.386	0.0376352
gene3189	CrcB_rv3070	7.08916	0.202331	0.321554	0.255771	0.588058		gene2040	NrdF1	577.369	0.257013	0.137332	0.0405223	0.142965		adenylosuccinate synthetase PurA	Rv0357c	PurA	-0.373	0.176087		polyketide synthase Pks1	Rv2946c	Pks1	-0.386	0.00283982
gene72	SdaA	184.642	0.202114	0.249308	0.263378	0.5945		gene594	Rv0571c	52.6033	0.256938	0.224028	0.145251	0.335362		l-asparagine permease AnsP1	Rv2127	AnsP1	-0.372	0.0497518		16S ribosomal RNA		#N/A	-0.386	0.817108
gene2423	EsxP	73.8277	0.202057	0.231139	0.246519	0.577292		gene1550	Rv1491c	244.772	0.256731	0.141534	0.0467329	0.157211		aldehyde dehydrogenase (NAD+)	Rv2858c	Rv2858c	-0.372	0.0642845		fatty-acid-AMP ligase FadD30	Rv0404	FadD30	-0.385	0.255499
gene895	Rv0854	24.1236	0.201803	0.237477	0.256226	0.588081		gene2406	Stp	44.4585	0.256075	0.245271	0.165267	0.363198		esterase LipM	Rv2284	LipM	-0.372	0.248165		integral membrane protein	Rv2120c	Rv2120c	-0.385	0.0795864
gene374	Rv0361	197.336	0.201793	0.188905	0.200834	0.5243		gene3885	Rv3736	45.983	0.255859	0.235248	0.153091	0.34617		MCE-associated membrane protein; overlaps another CDS with the same product name	Rv0176	Rv0176	-0.371	0.0734289		hypothetical protein	Rv3258c	Rv3258c	-0.385	0.347484
gene187	Rv0181c	125.158	0.201372	0.214718	0.239953	0.567686		gene2277	CobS	53.4007	0.255424	0.251447	0.174513	0.374724		oxalyl-CoA decarboxylase OxcA	Rv0118c	OxcA	-0.371	0.237223		4-hydroxy-2-oxovalerate aldolase MhpE	Rv3469c	MhpE	-0.384	0.462809
gene413	FadE7	88.1668	0.201173	0.205131	0.225205	0.551861		gene2052	Rv1990A	7.92662	0.255345	0.391724	0.148577	0.340582		cystathionine beta-synthase Cbs	Rv1077	Cbs	-0.371	0.0750737		phosphate-transport ABC transporter integral membrane protein PstC1	Rv0935	PstC1	-0.384	0.142094
gene904	Rv0863	58.6631	0.201054	0.221759	0.238627	0.566731		gene1772	Rv1722	39.2195	0.254856	0.231274	0.154164	0.347921		HAD hydrolase%2C family IA	Rv3376	Rv3376	-0.371	0.0213802		transcriptional regulator	Rv0078	Rv0078	-0.383	0.727927
gene58	RplI	199.29	0.200837	0.166457	0.169405	0.475598		gene422	Fgd1	98.1566	0.254601	0.204394	0.12893	0.307147		pyruvate dehydrogenase E1 component AceE	Rv2241	AceE	-0.371	0.0685512		alkyldihydroxyacetonephosphate synthase AgpS	Rv3107c	AgpS	-0.383	0.0935269
gene3933	Rv3777	113.916	0.200782	0.162428	0.157355	0.456473		gene3989	Rv3833	16.0669	0.254045	0.331148	0.181393	0.385199		carboxymethylenebutenolidase	Rv2054	Rv2054	-0.371	0.383311		acetyl-CoA acetyltransferase	Rv1135A	Rv1135A	-0.382	0.853191
gene2652	Rv2559c	58.5674	0.200546	0.199133	0.220646	0.545572		gene1840	Cyp143	29.9447	0.253733	0.243924	0.167089	0.365119		tRNA-Glu		#N/A	-0.37	0.231722		siderophore-binding protein	Rv3525c	Rv3525c	-0.382	0.171697
gene2557	Rv2468A	28.9296	0.200307	0.248364	0.266513	0.598071		gene1598	DinX	26.5631	0.253702	0.260808	0.186257	0.391825		methyltransferase	Rv3342	Rv3342	-0.37	0.10287		PPE family protein PPE13	Rv0878c	PPE13	-0.381	0.0889441
gene2710	PE_PGRS45	67.1173	0.200186	0.184886	0.198809	0.520499		gene3369	SecA1	896.446	0.253521	0.175707	0.0969481	0.256898		hypothetical protein	Rv1118c	Rv1118c	-0.37	0.0834083		hypothetical protein	Rv0791c	Rv0791c	-0.38	0.152284
gene1055	RpfB	236.313	0.200131	0.191914	0.200228	0.523075		gene2542	Rv2456c	207.751	0.25298	0.157199	0.071761	0.209866		phosphoglycerate mutase Gpm2	Rv3214	Gpm2	-0.369	0.236638		hypothetical protein	Rv2135c	Rv2135c	-0.379	0.276887
gene2252	Rv2184c	179.387	0.200093	0.170845	0.173743	0.482179		gene1420	Rv1362c	45.9118	0.252512	0.217197	0.144667	0.334619		l-asparagine permease AnsP2	Rv0346c	AnsP2	-0.368	0.0893985		membrane protein	Rv3690	Rv3690	-0.378	0.261298
gene2545	Rv2459	100.247	0.19987	0.18546	0.195018	0.515649		gene3164	Rv3046c	18.9502	0.25245	0.340568	0.185969	0.391647		d-amino acid oxidase Aao	Rv1905c	Aao	-0.368	0.375374		50S ribosomal protein L1 RplA	Rv0641	RplA	-0.378	0.365658
gene1545	Rv1487	70.0163	0.199709	0.208916	0.232235	0.558734		gene2562	Rv2473	28.6571	0.252355	0.294246	0.189217	0.395234		integral membrane protein	Rv2265	Rv2265	-0.368	0.234975		antitoxin VapB35	Rv1962A	VapB35	-0.377	0.533547
gene3982	FadD23	93.9036	0.199673	0.208739	0.230289	0.556495		gene743	AtsA	359.169	0.251789	0.222927	0.152711	0.345718		50S ribosomal protein L13 RplM	Rv3443c	RplM	-0.368	0.396712		13E12 repeat family protein	Rv0515	Rv0515	-0.377	0.665556
gene192	BglS	415.884	0.199608	0.226753	0.257007	0.588081		gene2529	DctA	84.2284	0.251439	0.192313	0.120296	0.295655		pyruvate kinase PykA	Rv1617	PykA	-0.368	0.015977		short-chain Z-isoprenyl diphosphate synthase	Rv1087A	Rv1087A	-0.375	0.789942
gene403	MetZ	119.539	0.199261	0.165298	0.16882	0.474907		gene39	Rv0037c	117.035	0.251359	0.163339	0.0818195	0.229874		phosphate-transport ABC transporter integral membrane protein PstC1	Rv0935	PstC1	-0.367	0.132806		hypothetical protein	Rv3491	Rv3491	-0.375	0.220249
gene2303	VapB16	2.17151	0.198848	0.396004	0.0996275	NA		gene2485	Rv2401A	3.65749	0.251012	0.423173	0.113153	0.283749		O-antigen/lipopolysaccharide transport ABC transporter ATP-binding protein RfbE	Rv3781	RfbE	-0.367	0.288738		membrane protein	Rv0010c	Rv0010c	-0.374	0.422305
gene91	HycQ	51.2603	0.198721	0.277075	0.275383	0.604173		gene2066	Rv2003c	13.9994	0.250971	0.311252	0.189956	0.396081		methyltransferase	Rv0567	Rv0567	-0.367	0.153734		DNA replication and repair protein RecF	Rv0003	RecF	-0.374	0.345091
gene1332	Rv1279	207.398	0.198575	0.18308	0.197553	0.519362		gene3327	Rv3202A	9.19878	0.249672	0.377557	0.17289	0.372736		glutamine amidotransferase	Rv2859c	Rv2859c	-0.367	0.0582268		iron-regulated elongation factor TU Tuf	Rv0685	Tuf	-0.374	0.29648
gene278	Rv0268c	114.495	0.198511	0.213401	0.239878	0.567686		gene2291	GlnE	354.498	0.249253	0.137199	0.0457646	0.155454		integral membrane protein	Rv0110	Rv0110	-0.367	0.126412		ribosomal RNA small subunit methyltransferase I	Rv1003	Rv1003	-0.373	0.204551
gene3262	FadE23	491.767	0.198386	0.181457	0.197588	0.519362		gene1501	Rv1444c	41.3321	0.248392	0.228104	0.161474	0.356762		methoxy mycolic acid synthase 3 MmaA3	Rv0643c	MmaA3	-0.365	0.0580708		UDP-N-acetylglucosamine pyrophosphorylase GlmU	Rv1018c	GlmU	-0.373	0.144753
gene2986	MPT83	67.1706	0.197972	0.300977	0.269222	0.599922		gene1303	Rv1250	47.4549	0.248267	0.23047	0.159664	0.354553		transposase	Rv1763	Rv1763	-0.365	NA		adenylate cyclase	Rv1318c	Rv1318c	-0.372	0.336285
gene285	Rv0275c	106.777	0.197812	0.233393	0.25759	0.588733		gene1955	Rv1898	30.0978	0.248138	0.266457	0.18836	0.394166		ubiquinol-cytochrome C reductase QcrB	Rv2196	QcrB	-0.365	0.0908318		FkbM family methyltransferase	Rv2955c	Rv2955c	-0.371	0.0289635
gene1145	DesA2	1810.24	0.197066	0.192612	0.217167	0.54398		gene1846	PE19	100.166	0.248012	0.198763	0.128369	0.306663		glycerol-3-phosphate O-acyltransferase PlsB1	Rv1551	PlsB1	-0.364	0.0889265		hypothetical protein	Rv1888A	Rv1888A	-0.369	0.569387
gene2401	NarK1	174.34	0.196754	0.33335	0.247031	0.57731		gene2335	Rv2261c	4.17564	0.247949	0.405531	0.135162	0.318591		hypothetical protein	Rv1176c	Rv1176c	-0.364	0.173137		hypothetical protein	Rv1517	Rv1517	-0.369	0.39789
gene328	Rv0316	87.3386	0.196645	0.168916	0.177707	0.488152		gene789	PE_PGRS11	19.5399	0.247229	0.299409	0.201164	0.408831		hypothetical protein	Rv3594	Rv3594	-0.364	0.194758		hypothetical protein	Rv2929	Rv2929	-0.369	0.297498
gene3447	SdhD	15.2729	0.196445	0.297399	0.276857	0.605902		gene1837	MalQ	32.735	0.247058	0.281123	0.198525	0.405019		nickel-transport integral membrane protein NicT	Rv2856	NicT	-0.364	0.0480735		antitoxin VapB11	Rv1560	VapB11	-0.368	0.39689
gene276	OplA	158.805	0.19639	0.137517	0.117785	0.389065		gene2266	Rv2197c	139.51	0.246114	0.169313	0.0968139	0.256898		hypothetical protein	Rv1770	Rv1770	-0.364	0.158527		hypothetical protein	Rv3081	Rv3081	-0.368	0.290841
gene299	EsxG	141.146	0.195724	0.256762	0.281205	0.606537		gene2950	Rv2840c	202.995	0.245121	0.150898	0.0709853	0.209001		polyketide synthase Pks1	Rv2946c	Pks1	-0.363	0.00400407		transcriptional regulator	Rv0135c	Rv0135c	-0.368	0.0693257
gene1288	LpqY	80.6978	0.195706	0.151509	0.149236	0.444692		gene2584	BkdB	345.578	0.245118	0.157073	0.0799151	0.225515		transmembrane protein	Rv1234	Rv1234	-0.363	0.0464435		oxidoreductase	Rv1939	Rv1939	-0.367	0.581296
gene1546	Rv1488	260.85	0.195698	0.135918	0.110763	0.373595		gene2210	Q643_02211	54.3986	0.244649	0.406528	0.128567	0.306817		hypothetical protein	Rv3716c	Rv3716c	-0.362	0.0732816		urease accessory protein UreD	Rv1853	UreD	-0.367	0.0794808
gene1684	Rv1637c	137.491	0.19556	0.151748	0.150634	0.447815		gene3320	WhiB7	16.7126	0.244498	0.35687	0.188501	0.394166		citrate synthase II CitA	Rv0889c	CitA	-0.362	0.0978175		beta-carbonic anhydrase CanB	Rv3588c	CanB	-0.367	0.439632
gene2032	Rv1973	1.93841	0.195503	0.406705	0.046017	NA		gene3209	Rv3090	12.421	0.243973	0.326226	0.20442	0.413259		hypothetical protein	Rv2229c	Rv2229c	-0.362	0.241774		hypothetical protein	Rv1693	Rv1693	-0.366	0.403401
gene1121	Rv1072	2496.82	0.195215	0.148964	0.136538	0.425365		gene1867	MgtC	103.172	0.243966	0.212058	0.156097	0.349751		methyltransferase	Rv0208c	Rv0208c	-0.361	0.315973		hypothetical protein	Rv2084	Rv2084	-0.366	0.0946961
gene1496	Rv1439c	26.2388	0.194907	0.259748	0.280985	0.606537		gene163	Rv0157A	6.85379	0.242725	0.402452	0.133139	0.314764		acyl-CoA thioesterase II TesB1	Rv1618	TesB1	-0.361	0.0230374		antitoxin VapB5	Rv0626	VapB5	-0.365	0.160227
gene500	MurB	39.8712	0.194348	0.222765	0.258889	0.590625		gene1581	Rv1520	81.1483	0.242701	0.20011	0.142291	0.331659		histone-like protein Hns	Rv3852	Hns	-0.361	0.364283		adenylate cyclase	Rv1319c	Rv1319c	-0.365	0.347484
gene806	Rv0769	27.8354	0.193988	0.244384	0.277516	0.605902		gene845	PurF	551.78	0.242637	0.16625	0.0940392	0.252373		glycine rich protein	Rv0378	Rv0378	-0.36	NA		ESX-3 secretion system protein EccE3	Rv0292	EccE3	-0.365	0.0215818
gene1988	Rv1931c	12.8874	0.193857	0.298386	0.28312	0.60772		gene2788	Rv2690c	101.424	0.242359	0.207217	0.15188	0.344559		lipase LipH	Rv1399c	LipH	-0.36	0.259632		ESX-3 secretion system protein EccB3	Rv0283	EccB3	-0.365	0.0758369
gene138	Rv0133	141.323	0.193748	0.208261	0.24513	0.576401		gene1443	PE15	63.5163	0.24231	0.22399	0.16922	0.368308		potassium-transporting P-type ATPase C chain KdpC	Rv1031	KdpC	-0.36	0.257828		tRNA-Val		#N/A	-0.364	0.888793
gene1554	MazF4	12.3229	0.192548	0.295195	0.286499	0.609931		gene2773	Rv2675c	103.617	0.240777	0.195057	0.139115	0.325706		oxidoreductase	Rv1714	Rv1714	-0.359	0.40187		hypothetical protein	Rv3126c	Rv3126c	-0.364	0.720927
gene706	EchA5	26.4196	0.192475	0.265101	0.287215	0.610232		gene3337	RhlE	707.035	0.240685	0.115628	0.0270969	0.108246		transmembrane protein	Rv2600	Rv2600	-0.359	0.283473		PE-PGRS family protein PE_PGRS25	Rv1396c	PE_PGRS25	-0.364	0.635344
gene4048	EsxD	51.0706	0.192421	0.220825	0.264058	0.595684		gene2462	MbtC	140.19	0.240484	0.281948	0.215718	0.429309		two-component system transcriptional regulator PrrA	Rv0903c	PrrA	-0.358	0.0960176		nucleoside hydrolase LunH	Rv3393	LunH	-0.363	0.14376
gene1263	TagA	111.487	0.19218	0.190316	0.226081	0.552168		gene157	Rv0152c	30.7096	0.239765	0.239999	0.187748	0.393331		alanine rich transmembrane protein	Rv2698	Rv2698	-0.358	0.252816		toxin VapC5	Rv0627	VapC5	-0.363	0.196461
gene2310	Q643_02311	4.03446	0.191956	0.3883	0.129038	0.412727		gene1028	PepD	649.103	0.239308	0.151617	0.0790303	0.223676		esterase lipoprotein LpqC	Rv3298c	LpqC	-0.357	0.105244		phosphoribosylamine glycine ligase PurD	Rv0772	PurD	-0.363	0.121055
gene453	MoeA2	65.7641	0.191762	0.183937	0.218378	0.544713		gene387	Rv0374c	2.61487	0.238346	0.452248	0.0330578	NA		transposase	Rv2424c	Rv2424c	-0.357	0.618626		alanine and proline rich protein	Rv1158c	Rv1158c	-0.363	0.637402
gene493	HbhA	532.775	0.191711	0.150593	0.154509	0.453022		gene3738	Lsr2	263.328	0.237762	0.173906	0.110919	0.279981		doxorubicin resistance ATP-binding protein DrrA	Rv2936	DrrA	-0.357	0.0290219		transmembrane protein	Rv0996	Rv0996	-0.362	0.39689
gene127	Rv0122	8.45373	0.191382	0.323605	0.266831	0.598071		gene2710	PE_PGRS45	67.1173	0.237229	0.204165	0.154228	0.347921		3-oxoacyl-[acyl-carrier-protein] reductase FabG	Rv1483	FabG	-0.357	0.0511092		transposase	Rv3381c	Rv3381c	-0.361	0.265838
gene2096	PfkB	5.24356	0.190777	0.341173	0.249193	0.579651		gene3039	Rnc	173.736	0.237204	0.140137	0.0630866	0.195921		type I restriction/modification system DNA methylase HsdM	Rv2756c	HsdM	-0.356	0.0202205		membrane-associated acyltransferase	Rv3822	Rv3822	-0.361	0.87668
gene781	PE_PGRS10	164.45	0.190568	0.212139	0.271502	0.601137		gene2175	PE22	3.34354	0.236894	0.436813	0.0671937	0.2038		hypothetical protein	Rv0923c	Rv0923c	-0.354	0.0541126		protein RecA	Rv2737c	RecA	-0.361	0.608214
gene97	CtpA	119.912	0.190195	0.191625	0.230222	0.556495		gene3826	PonA2	980.991	0.236558	0.143395	0.0694639	0.206988		acetolactate synthase small subunit IlvN	Rv3002c	IlvN	-0.353	0.29375		ESAT-6 like protein EsxE	Rv3904c	EsxE	-0.36	0.569387
gene1161	LYTB2	381.551	0.189898	0.132428	0.115726	0.385252		gene159	FadE2	129.689	0.236133	0.169543	0.111437	0.280788		decaprenylphosphoryl-beta-D-ribose 2'-oxidase	Rv3790	Rv3790	-0.352	0.247714		hypothetical protein	Rv3902c	Rv3902c	-0.36	0.243948
gene2115	Pks12	1550.03	0.189748	0.215401	0.261162	0.593424		gene2495	Rv2411c	209.212	0.235943	0.180678	0.125639	0.303224		transcriptional regulator	Rv1473A	Rv1473A	-0.352	0.404531		type I restriction/modification system specificity determinant HsdS	Rv2761c	HsdS	-0.36	0.0544398
gene828	Rv0791c	25.9232	0.189708	0.251711	0.289133	0.61223		gene2842	Rv2743c	180.415	0.235203	0.18384	0.139187	0.325706		carboxylate-amine ligase	Rv0433	Rv0433	-0.352	0.00304841		proline rich membrane-anchored mycosin MycP5	Rv1796	MycP5	-0.359	0.138218
gene73	GlyA2	80.3459	0.189471	0.247092	0.295312	0.618343		gene2376	Rv2307D	6.84236	0.234529	0.369105	0.188424	0.394166		Rrf2 family protein	Rv1287	Rv1287	-0.352	0.104087		hypothetical protein	Rv1706A	Rv1706A	-0.358	0.802444
gene962	Rv0920c	67.6267	0.189463	0.211861	0.262313	0.593424		gene2455	Rv2375	28.333	0.233281	0.277888	0.219778	0.434683		50S ribosomal protein L28 1	Rv2975A	Rv2975A	-0.351	0.262432		prevent-host-death family protein	Rv0268c	Rv0268c	-0.357	0.0217993
gene4071	TrxC	41.8849	0.189451	0.264141	0.295492	0.618343		gene663	Q643_00664	20.2034	0.233173	0.455613	0.0190151	0.0841093		ribosome recycling factor Frr	Rv2882c	Frr	-0.351	0.208077		phospholipase C4 PlcD	Rv1755c	PlcD	-0.355	0.684644
gene3501	OtsB2	73.5724	0.188775	0.190104	0.23276	0.559296		gene2083	Rv2020c	14.2124	0.233136	0.328669	0.217091	0.431147		ketoacyl reductase	Rv1544	Rv1544	-0.351	0.0680342		ribonucleoside-diphosphate reductase NrdF2	Rv3048c	NrdF2	-0.355	0.0512393
gene2469	HemN	123.862	0.188683	0.14733	0.155701	0.454636		gene1627	Rv1566c	111.438	0.232324	0.201474	0.163116	0.359511		hypothetical protein	Rv2331A	Rv2331A	-0.349	0.713373		pyridoxamine 5'-phosphate oxidase	Rv2074	Rv2074	-0.355	0.31571
gene29	Rv0027	10.4858	0.188527	0.292686	0.295547	0.618343		gene887	Rv0846c	13.4831	0.232275	0.301991	0.225129	0.442299		molybdopterin biosynthesis protein MoeA2	Rv0438c	MoeA2	-0.349	0.311394		MoaD-MoaE fusion protein MoaX	Rv3323c	MoaX	-0.354	0.88075
gene1063	PrsA	240.434	0.188321	0.172715	0.208191	0.53391		gene434	LpqM	327.051	0.231829	0.134287	0.0596138	0.187913		pyridoxamine 5'-phosphate oxidase PdxH	Rv2607	PdxH	-0.349	0.373852		tRNA-Met		#N/A	-0.354	0.653102
gene858	PhoY2	241.537	0.188114	0.229559	0.273897	0.603328		gene3880	LigC	24.3992	0.231815	0.248388	0.207859	0.417787		hypothetical protein	Rv0863	Rv0863	-0.347	0.266769		transcriptional regulator Cmr	Rv1675c	Cmr	-0.354	0.412163
gene523	Rv0502	822.576	0.188045	0.135045	0.131388	0.416425		gene2608	LdtB	154.183	0.230083	0.230296	0.193661	0.399295		phosphate acetyltransferase Pta	Rv0408	Pta	-0.347	0.13706		hypothetical protein	Rv3123	Rv3123	-0.353	0.456645
gene2192	MetH	1188.12	0.188005	0.159081	0.178897	0.489701		gene3737	ClpC	3193.76	0.230059	0.129146	0.0555992	0.179028		signal peptidase I LepB	Rv2903c	LepB	-0.346	0.312928		leader peptidase (prepilin peptidase)/N-methyltransferase	Rv2551c	Rv2551c	-0.353	0.47672
gene3665	Rv3525c	9.2118	0.187642	0.319324	0.279806	0.606537		gene1019	FadE13	23.8101	0.229923	0.27078	0.225933	0.442746		PE family protein PE24	Rv2408	PE24	-0.346	0.697146		deoxyribose-phosphate aldolase DeoC	Rv0478	DeoC	-0.353	0.312483
gene3794	PE_PGRS60	8.3873	0.187267	0.308538	0.28061	0.606537		gene2201	Rv2133c	69.0271	0.229846	0.203396	0.16595	0.363815		deoxyguanosine triphosphate triphosphohydrolase Dgt	Rv2344c	Dgt	-0.346	0.0254269		primosomal protein N' PriA	Rv1402	PriA	-0.353	0.0789652
gene2807	Rv2709	128.442	0.187177	0.215142	0.267276	0.598368		gene102	Rv0097	57.6841	0.229386	0.275332	0.22022	0.435108		hypothetical protein	Rv0607	Rv0607	-0.344	0.735636		membrane protein	Rv0007	Rv0007	-0.353	0.450942
gene3190	Rv3071	24.2835	0.186805	0.233592	0.286081	0.609931		gene636	Rv0611c	149.7	0.228912	0.164535	0.118919	0.293848		transposase	Rv2085	Rv2085	-0.343	0.406647		polyketide synthase Pks5	Rv1527c	Pks5	-0.353	0.240492
gene204	Rv0196	69.7384	0.186684	0.284819	0.287692	0.61057		gene1483	LipO	82.8522	0.228876	0.220945	0.193087	0.398326		NAD(P) transhydrogenase subunit alpha PntAa	Rv0155	PntAa	-0.343	0.0371943		membrane protein	Rv1081c	Rv1081c	-0.352	0.154552
gene2559	GlbO	55.9048	0.186513	0.226837	0.278357	0.605902		gene375	MgtE	59.2729	0.228794	0.242748	0.206977	0.416234		methoxy mycolic acid synthase 2 MmaA2	Rv0644c	MmaA2	-0.343	0.240969		30S ribosomal protein S7 RpsG	Rv0683	RpsG	-0.352	0.282502
gene586	GpdA1	42.2587	0.186005	0.225891	0.285083	0.609428		gene1836	Rv1780	87.3384	0.228684	0.212816	0.185291	0.390863		hypothetical protein	Rv3678A	Rv3678A	-0.343	0.316325		UDP-galactopyranose mutase Glf	Rv3809c	Glf	-0.351	0.198779
gene3723	IspD	1061.59	0.185248	0.197271	0.254755	0.586799		gene1850	Rv1794	778.12	0.228627	0.116645	0.0374751	0.13571		hypothetical protein	Rv0634A	Rv0634A	-0.341	0.365277		osmoprotectant binding lipoprotein ProX	Rv3759c	ProX	-0.351	0.271525
gene645	GalTb	2.63356	0.185159	0.376795	0.155958	NA		gene2550	Q643_02551	22.8177	0.227965	0.449784	0.0177762	0.0802018		threonine dehydratase IlvA	Rv1559	IlvA	-0.341	0.00500894		ESX-1 secretion system protein EccD1	Rv3877	EccD1	-0.351	0.0842609
gene2946	RecO	174.808	0.184849	0.216446	0.277149	0.605902		gene1911	Rv1855c	257.284	0.227524	0.118587	0.0405017	0.142965		hypothetical protein	Rv0026	Rv0026	-0.34	0.112661		flavin-containing monoamine oxidase AofH	Rv3170	AofH	-0.35	0.0592468
gene1874	PE_PGRS33	47.9886	0.184349	0.203004	0.264949	0.596641		gene3841	GlpK	80.9514	0.227184	0.172489	0.131862	0.312307		galactose-1-phosphate uridylyltransferase GalTa	Rv0618	GalTa	-0.34	0.266781		glycerol-3-phosphate acyltransferase PlsB2	Rv2482c	PlsB2	-0.35	0.0106797
gene2780	Dxs1	470.706	0.183485	0.130323	0.125171	0.406117		gene1223	LipX	22.8826	0.227019	0.399255	0.144162	0.334459		methionyl-tRNA synthetase MetS	Rv1007c	MetS	-0.34	0.0596557		PE-PGRS family protein PE_PGRS18	Rv0980c	PE_PGRS18	-0.349	0.495648
gene1384	PE_PGRS24	46.8042	0.183181	0.227541	0.286665	0.609931		gene1458	Rv1401	31.5483	0.226435	0.243438	0.215253	0.428607		aminopeptidase PepC	Rv0800	PepC	-0.34	0.235069		acid phosphatase SapM	Rv3310	SapM	-0.349	0.715042
gene1142	PE_PGRS22	62.5313	0.183038	0.192024	0.248252	0.578751		gene464	Rv0449c	117.771	0.226329	0.257847	0.218302	0.432768		tRNA-Ile		#N/A	-0.339	0.491952		alanine and proline rich protein	Rv3192	Rv3192	-0.348	0.83109
gene4038	EspB	513.506	0.182306	0.164834	0.205083	0.530281		gene1852	MycP5	1051.42	0.225558	0.11271	0.034092	0.127058		hypothetical protein	Rv3510c	Rv3510c	-0.339	0.245458		antitoxin VapB41	Rv2601A	VapB41	-0.348	0.207259
gene1001	VapB9	27.4134	0.181813	0.38126	0.126608	0.408941		gene346	Rv0333	23.3957	0.225483	0.258843	0.224882	0.442041		hypothetical protein	Rv2708c	Rv2708c	-0.339	0.0294766		30S ribosomal protein S6 RpsF	Rv0053	RpsF	-0.348	0.501018
gene2801	SigA	1222.54	0.181599	0.142013	0.15793	0.457447		gene1537	MoxR1	627.269	0.225257	0.134366	0.0684007	0.205345		glutamine synthetase GlnA3	Rv1878	GlnA3	-0.338	0.211501		secreted protein	Rv1271c	Rv1271c	-0.347	0.540714
gene1704	ArgF	173.144	0.1815	0.253945	0.307733	0.630761		gene2759	Rv2661c	9.13603	0.224944	0.358525	0.201407	0.409107		s-adenosylmethionine-dependent methyltransferase	Rv3399	Rv3399	-0.338	0.245373		transmembrane protein	Rv0461	Rv0461	-0.346	0.254719
gene3181	CstA	68.4151	0.181477	0.193534	0.256281	0.588081		gene3956	Pks13	3695.95	0.224813	0.119832	0.0448902	0.15289		s-nitrosomycothiol reductase MscR	Rv2259	MscR	-0.338	0.0899866		cytochrome P450 135A1 Cyp135A1	Rv0327c	Cyp135A1	-0.345	0.57552
gene3311	Rv3191c	5.51414	0.180801	0.33289	0.275927	0.604674		gene1652	HisI	19.8956	0.224502	0.301978	0.240333	0.460529		bifunctional riboflavin biosynthesis protein RibG	Rv1409	RibG	-0.338	0.293753		membrane protein	Rv3760	Rv3760	-0.345	0.342979
gene141	Cyp138	39.5542	0.180757	0.202536	0.26978	0.600095		gene2811	SthA	298.398	0.224083	0.161773	0.122599	0.29917		hypothetical protein	Rv0100	Rv0100	-0.336	NA		exopolyphosphatase	Rv1026	Rv1026	-0.345	0.099677
gene3264	Rv3142c	91.4477	0.180681	0.218604	0.288124	0.610811		gene504	MshA	474.216	0.223786	0.167911	0.128997	0.307147		chorismate mutase	Rv1885c	Rv1885c	-0.336	0.28316		transmembrane protein; overlaps another CDS with the same product name	Rv0513	Rv0513	-0.345	0.331602
gene3061	Pks15	325.191	0.180556	0.253559	0.320422	0.64259		gene3121	IlvC	390.757	0.223661	0.167282	0.127166	0.305374		transmembrane protein	Rv3723	Rv3723	-0.336	0.0110149		transposase	Rv2087	Rv2087	-0.344	0.747085
gene634	Rv0609A	33.2598	0.18047	0.225218	0.307107	0.629838		gene1926	Rv1870c	624.779	0.223583	0.148973	0.0976115	0.258166		hypothetical protein	Rv3796	Rv3796	-0.335	0.3813		salicyl-AMP ligase MbtA	Rv2384	MbtA	-0.344	0.547187
gene2271	AdoK	622.778	0.180282	0.136681	0.15092	0.447971		gene1992	EchA13	5.14804	0.222915	0.392566	0.157167	0.350428		ESX-2 secretion system protein EccE2	Rv3885c	EccE2	-0.335	0.059157		30S ribosomal protein S13 RpsM	Rv3460c	RpsM	-0.343	0.28472
gene3129	GatB	276.549	0.179551	0.135233	0.144004	0.437257		gene1883	GarA	581.828	0.222474	0.107381	0.0298879	0.115312		iojap-like ribosome-associated protein	Rv2420c	Rv2420c	-0.335	0.370563		NADH dehydrogenase NdhA	Rv0392c	NdhA	-0.342	0.220788
gene513	Rv0494	4.98443	0.179397	0.336494	0.271774	0.601137		gene3332	Rv3207c	232.075	0.222022	0.138529	0.079453	0.224692		transcriptional regulator	Rv0823c	Rv0823c	-0.334	0.312632		DNA helicase II/ATP-dependent DNA helicase PcrA	Rv3201c	PcrA	-0.342	0.749812
gene1569	Rv1508A	17.2996	0.179257	0.276475	0.317565	0.638767		gene3812	Rv3669	63.0924	0.221869	0.18805	0.161496	0.356762		histidinol-phosphatase	Rv3137	Rv3137	-0.334	0.406882		bifunctional acylase GgtA	Rv0773c	GgtA	-0.341	0.238963
gene3420	LrpA	9.71741	0.179244	0.317744	0.29613	0.619151		gene3931	Rv3776	103.87	0.221666	0.293175	0.258166	0.47918		hypothetical protein	Rv2908c	Rv2908c	-0.334	0.256005		hypothetical protein	Rv0609A	Rv0609A	-0.34	0.462175
gene1073	Rv1026	46.722	0.179011	0.207339	0.287922	0.610719		gene142	MsrA	69.6924	0.221615	0.212532	0.192629	0.39806		succinate dehydrogenase [iron-sulfur protein subunit] SdhB	Rv3319	SdhB	-0.334	0.317034		phospholipase C1 PlcA	Rv2351c	PlcA	-0.34	0.692078
gene1577	Rv1516c	29.3205	0.178827	0.24582	0.316057	0.638272		gene2928	csm5	23.1974	0.220927	0.287757	0.243575	0.463322		long-chain (C50) Z-isoprenyl diphosphate synthase	Rv2361c	Rv2361c	-0.333	0.133569		ESX-1 secretion system protein EccCa1	Rv3870	EccCa1	-0.34	0.234023
gene3173	Rv3055	23.0277	0.178753	0.242487	0.313158	0.635883		gene881	Pip	29.4468	0.219898	0.290232	0.246553	0.466468		hypothetical protein; completely contained in another CDS	Rv0192	Rv0192	-0.333	0.00768256		transcriptional regulator	Rv1719	Rv1719	-0.339	0.194487
gene3560	PPE59	311.906	0.178692	0.234153	0.304739	0.626635		gene885	NarL	116.006	0.219725	0.177479	0.150153	0.342759		transmembrane cytochrome C oxidase subunit II CtaC	Rv2200c	CtaC	-0.333	0.213622		cationic amino acid transport integral membrane protein RocE	Rv2320c	RocE	-0.337	0.276887
gene1153	MazF3	47.4658	0.178648	0.225015	0.302284	0.624264		gene2794	Rv2696c	185.943	0.219528	0.174004	0.142912	0.332364		hypothetical protein	Rv0104	Rv0104	-0.332	0.515235		toxin VapC32	Rv1114	VapC32	-0.336	0.311436
gene945	AccD3	29.1531	0.178486	0.241795	0.314853	0.637519		gene2595	Rv2507	119.57	0.219286	0.18072	0.154708	0.348346		membrane protein	Rv2203	Rv2203	-0.332	0.117251		toxin VapC27	Rv0598c	VapC27	-0.336	0.071152
gene3087	Rv2971	266.027	0.178248	0.129075	0.138499	0.429381		gene1204	Rv1151c	63.3954	0.219248	0.205064	0.192722	0.39806		oxidoreductase	Rv3726	Rv3726	-0.332	0.28567		PE-PGRS family protein PE_PGRS24	Rv1325c	PE_PGRS24	-0.336	0.183603
gene2949	InfB	1734.34	0.178146	0.14841	0.179791	0.491446		gene2586	CitE	63.3101	0.218914	0.187783	0.168469	0.367298		hypothetical protein	Rv2468A	Rv2468A	-0.331	0.43627		membrane protein	Rv0314c	Rv0314c	-0.336	0.468397
gene1150	GlpX	121.652	0.178084	0.188719	0.255179	0.587401		gene599	Rv0576	112.645	0.217673	0.15422	0.114917	0.286546		TVP38/TMEM64 family membrane protein	Rv1491c	Rv1491c	-0.331	0.0346988		transferase	Rv3631	Rv3631	-0.335	0.385476
gene601	PE_PGRS7	301.096	0.178064	0.187026	0.254562	0.586799		gene141	Cyp138	39.5542	0.217657	0.2285	0.218902	0.433396		lipoprotein LprH	Rv1418	LprH	-0.33	0.0865579		hypothetical protein	Rv3122	Rv3122	-0.335	0.160974
gene1322	Rv1269c	9.74704	0.177611	0.314182	0.30168	0.623688		gene2678	Rv2585c	441.084	0.216258	0.137388	0.0864162	0.239282		trk system potassium uptake protein CeoC	Rv2692	CeoC	-0.33	0.196053		hypothetical protein	Rv3438	Rv3438	-0.335	0.106572
gene1818	Rv1762c	56.0878	0.176853	0.188146	0.259616	0.591578		gene3634	Rv3492c	52.1451	0.215597	0.260928	0.24771	0.467965		tRNA-Val		#N/A	-0.329	0.283909		hypothetical protein	Rv0108c	Rv0108c	-0.335	0.446274
gene30	Rv0028	10.1521	0.176019	0.318437	0.305656	0.62751		gene3108	Rv2991	26.2172	0.215494	0.25842	0.245318	0.464819		transcriptional regulator	Rv2258c	Rv2258c	-0.329	0.014706		cutinase Cut2	Rv2301	Cut2	-0.334	0.374673
gene3364	Rv3235	17.5931	0.175512	0.26048	0.329476	0.648628		gene3836	Rv3691	40.7367	0.215238	0.241591	0.236883	0.457425		beta-glucosidase BglS	Rv0186	BglS	-0.328	0.593638		xanthine dehydrogenase accessory factor	Rv0372c	Rv0372c	-0.333	0.669449
gene3099	GpdA2	117.805	0.175177	0.166642	0.227794	0.554117		gene463	Rv0448c	9.8391	0.214753	0.388327	0.156199	0.349751		drug-transport transmembrane ABC transporter ATP-binding protein BacA	Rv1819c	BacA	-0.328	0.213349		transcriptional regulator LysR-family	Rv1985c	Rv1985c	-0.333	0.510352
gene2739	Rv2643A	19.1305	0.175142	0.260729	0.328464	0.647639		gene3943	Rv3787c	9.86566	0.214246	0.333204	0.235923	0.456096		nitrite reductase [NAD(P)H] small subunit NirD	Rv0253	NirD	-0.328	0.765133		transcriptional regulator TetR-family	Rv3058c	Rv3058c	-0.333	0.0317875
gene552	Rv0530Ac	24.4052	0.174982	0.257706	0.325846	0.645465		gene2454	HrcA	213.796	0.214229	0.151401	0.114704	0.286273		hypothetical protein	Rv3718c	Rv3718c	-0.328	0.158366		hypothetical protein	Rv0965c	Rv0965c	-0.332	0.226695
gene1603	GlbN	4.54654	0.174947	0.346966	0.247767	0.578323		gene1105	Rv1056	51.3463	0.213924	0.216964	0.214937	0.428422		PPE family protein PPE13	Rv0878c	PPE13	-0.327	0.129681		esterase LipL	Rv1497	LipL	-0.332	0.439912
gene304	EccE3	369.088	0.174913	0.160572	0.210814	0.537328		gene228	LipC	688.011	0.212936	0.138719	0.0921489	0.250454		oxidoreductase	Rv0945	Rv0945	-0.327	0.143672		ATP/GTP-binding protein	Rv3362c	Rv3362c	-0.331	0.144638
gene2705	Rv2611c	95.0831	0.174617	0.179837	0.25128	0.582976		gene1502	DevB	108.58	0.212389	0.177341	0.164752	0.362284		transmembrane ABC transporter ATP-binding protein	Rv1747	Rv1747	-0.326	0.0126628		hypothetical protein	Rv3811	Rv3811	-0.331	0.290742
gene887	Rv0846c	13.4831	0.174525	0.260409	0.324813	0.644131		gene3316	Rv3195	50.9265	0.212323	0.247937	0.246817	0.466737		hypothetical protein	Rv3114	Rv3114	-0.325	0.732507		PPE family protein PPE24	Rv1753c	PPE24	-0.33	0.276103
gene3813	EphE	43.6294	0.174378	0.206446	0.291457	0.614075		gene1075	KdpD	50.9545	0.554408	0.238862	0.00462733	0.0288081		MFS transporter%2C metabolite:H+ symporter (MHS) family protein	Rv1200	Rv1200	-0.325	0.159396		anti-anti-sigma factor	Rv2638	Rv2638	-0.33	0.331602
gene2295	PanB	127.211	0.173773	0.176979	0.250984	0.582642		gene1701	ArgJ	183.493	0.211114	0.19964	0.196022	0.402432		diacylglycerol acyltransferase	Rv3480c	Rv3480c	-0.325	0.0984682		DNA polymerase I PolA	Rv1629	PolA	-0.33	0.151444
gene2536	RpfE	112.722	0.173674	0.243056	0.327368	0.646712		gene3045	PpsA	2888.38	0.210519	0.140759	0.101478	0.264202		fumarase Fum	Rv1098c	Rv1098c	-0.325	0.215568		fatty-acid-CoA racemase Far	Rv0855	Far	-0.329	0.212315
gene308	Rv0296c	82.9575	0.173636	0.170039	0.233418	0.560034		gene4069	Rv3912	14.9936	0.210376	0.316929	0.263603	0.483925		50S ribosomal protein L19 RplS	Rv2904c	RplS	-0.324	0.247329		antitoxin VapB27	Rv0599c	VapB27	-0.328	0.385466
gene3252	Rv3131	3.6446	0.173364	0.360781	0.2116	0.537328		gene1126	Cbs	197.676	0.20996	0.150538	0.121911	0.298169		cytochrome P450 139 Cyp139	Rv1666c	Cyp139	-0.324	0.373197		hypothetical protein	Rv1951c	Rv1951c	-0.327	0.48079
gene1890	Rv1834	19.3506	0.173336	0.257494	0.336043	0.652519		gene2848	Rv2749	31.6042	0.209932	0.240396	0.242947	0.462936		tRNA-Arg		#N/A	-0.323	0.690107		antitoxin VapB31	Rv0748	VapB31	-0.327	0.383228
gene2544	MmuM	22.2215	0.172548	0.235813	0.33896	0.654136		gene3926	Q643_03927	55.2108	0.209834	0.380384	0.183501	0.387941		anthranilate synthase component 1 TrpE	Rv1609	TrpE	-0.323	0.00500894		acid and phagosome regulated protein A AprA	Rv2395A	AprA	-0.327	0.767416
gene574	Rv0552	74.4207	0.171972	0.177529	0.256706	0.588081		gene3751	FtsH	742.258	0.209534	0.139549	0.10183	0.264858		hypothetical protein	Rv3312c	Rv3312c	-0.322	0.45961		ATPase	Rv2008c	Rv2008c	-0.326	0.587625
gene381	Rv0368c	5.60964	0.171957	0.329048	0.292984	0.614966		gene2061	Rv1998c	16.2938	0.209198	0.298743	0.266268	0.487293		PPE family protein PPE46	Rv3018c	PPE46	-0.321	0.655415		enoyl-CoA hydratase EchA2	Rv0456c	EchA2	-0.326	0.298933
gene2422	EsxO	218.26	0.1719	0.15809	0.21952	0.545246		gene3449	SdhB	75.8422	0.20821	0.220481	0.23209	0.450894		transmembrane protein	Rv3807c	Rv3807c	-0.321	0.245015		hypothetical protein	Rv2387	Rv2387	-0.326	0.0915879
gene2000	MazE5	15.8791	0.171758	0.264874	0.342828	0.658031		gene3621	Rv3479	170.601	0.207436	0.195763	0.204121	0.412871		methyltransferase	Rv0881	Rv0881	-0.321	0.273546		acyl-CoA dehydrogenase FadE8	Rv0672	FadE8	-0.326	0.204551
gene1668	CydB	39.6334	0.171651	0.2309	0.324285	0.644131		gene1907	UreF	14.0296	0.207303	0.321149	0.260329	0.481139		hypothetical protein	Rv0466	Rv0466	-0.321	0.0276032		ESX-5 secretion system protein EccA5	Rv1798	EccA5	-0.326	0.251206
gene607	Rv0584	43.7083	0.170994	0.189679	0.279866	0.606537		gene1515	Rv1458c	96.0332	0.207111	0.170933	0.160292	0.355535		hypothetical protein	Rv2472	Rv2472	-0.321	0.406647		hypothetical protein	Rv3847	Rv3847	-0.325	0.12643
gene2678	Rv2585c	441.084	0.17099	0.131771	0.161188	0.461999		gene2741	Q643_02742	9.63222	0.206599	0.42752	0.0324444	0.122706		glycine cleavage system H protein GcvH	Rv1826	GcvH	-0.319	0.109605		dTDP-glucose 4%2C6-dehydratase	Rv3468c	Rv3468c	-0.324	0.37953
gene2876	Rv2777c	296.614	0.170659	0.125654	0.142713	0.435406		gene1629	BioA	72.0818	0.206336	0.188353	0.193076	0.398326		pyrroline-5-carboxylate reductase ProC	Rv0500	ProC	-0.319	0.0294351		UDP-galactofuranosyl transferase GlfT2	Rv3808c	GlfT2	-0.324	0.301463
gene2175	PE22	3.34354	0.170409	0.372918	0.146538	0.440418		gene1095	Rv1047	4.18643	0.206223	0.413974	0.0730414	0.212691		GDP-mannose 4%2C6-dehydratase Gca	Rv0112	Gca	-0.318	0.826654		methyltransferase	Rv3342	Rv3342	-0.323	0.205121
gene1013	CtpV	121.748	0.170001	0.183061	0.267627	0.598456		gene981	Rv0939	297.512	0.206048	0.162519	0.151038	0.343611		hypothetical protein	Rv3311	Rv3311	-0.318	0.43962		oxidoreductase	Rv0063	Rv0063	-0.323	0.415445
gene2399	Rv2327	287.427	0.169962	0.266961	0.338286	0.653853		gene1967	Rv1910c	39.4211	0.206029	0.232603	0.242751	0.462929		trehalose sulfotransferase	Rv0295c	Rv0295c	-0.318	0.0582703		cation transporter P-type ATPase CtpD	Rv1469	CtpD	-0.323	0.692078
gene3130	PfkA	125.972	0.169946	0.134645	0.167951	0.472972		gene1960	Rv1903	23.0907	0.205459	0.280343	0.271737	0.493191		N-acetyltransferase	Rv2775	Rv2775	-0.318	0.184812		anti-anti-sigma factor	Rv1904	Rv1904	-0.323	0.237937
gene1769	Q643_01770	1.91884	0.169333	0.390707	0.0613944	NA		gene2936	Rv2827c	97.8348	0.204842	0.252207	0.262982	0.483479		hypothetical protein	Rv2468c	Rv2468c	-0.317	0.174883		potassium-transporting P-type ATPase B chain KdpB	Rv1030	KdpB	-0.322	0.250587
gene250	VapC24	55.3085	0.168374	0.207503	0.313763	0.636319		gene3125	Rv3005c	321.759	0.203095	0.149788	0.133483	0.315213		secreted protein	Rv1291c	Rv1291c	-0.317	0.811656		methyltransferase	Rv2952	Rv2952	-0.322	0.407046
gene83	Rv0078B	84.5021	0.168218	0.216585	0.320379	0.64259		gene3698	PPE64	31.356	0.201443	0.238377	0.261044	0.481445		lipoprotein LpqB	Rv3244c	LpqB	-0.315	0.0554086		drug:H+ antiporter-2 (14 Spanner) (DHA2) family drug resistance MFS transporter	Rv2459	Rv2459	-0.321	0.402807
gene1206	Omt	21.2225	0.167897	0.244725	0.340327	0.655739		gene4026	EccB1	706.156	0.200728	0.16848	0.172649	0.372736		hypothetical protein	Rv0434	Rv0434	-0.315	0.0871923		ribonuclease E Rne	Rv2444c	Rne	-0.321	0.263052
gene130	PepA	286.153	0.167499	0.155929	0.231478	0.558023		gene2718	Rv2623	14.7516	0.200123	0.287568	0.287861	0.511322		transmembrane protein	Rv0039c	Rv0039c	-0.314	0.348667		toxin MazF5	Rv1942c	MazF5	-0.32	0.150024
gene2481	CysW	77.252	0.167307	0.239057	0.338435	0.653853		gene1538	Rv1480	344.093	0.199636	0.157016	0.160841	0.356135		membrane protein	Rv1610	Rv1610	-0.314	0.0965712		exported protein	Rv0633c	Rv0633c	-0.32	0.219074
gene1434	Rv1377c	55.9967	0.167183	0.190941	0.293291	0.614966		gene2713	Rv2618	10.913	0.199446	0.323239	0.267874	0.488258		hypothetical protein	Rv2474c	Rv2474c	-0.314	0.220069		antitoxin	Rv0277Ac	Rv0277Ac	-0.319	0.0749553
gene2737	Rv2642	139.09	0.16712	0.209882	0.316586	0.638669		gene3289	Rv3166c	23.1663	0.19907	0.251389	0.274768	0.497279		threonyl-tRNA synthetase ThrS	Rv2614c	ThrS	-0.313	0.149407		(3R)-hydroxyacyl-ACP dehydratase subunit HadB	Rv0636	HadB	-0.319	0.297955
gene2248	Rv2180c	24.6123	0.166738	0.241802	0.345644	0.659146		gene380	Rv0367c	24.8644	0.199036	0.298546	0.280087	0.503108		oxidoreductase	Rv0161	Rv0161	-0.313	0.327498		lipoprotein LPpx	Rv2945c	LPpx	-0.318	0.0750274
gene1484	FadD12	87.1154	0.166455	0.171365	0.238662	0.566731		gene469	Rv0454	4.19385	0.198979	0.399426	0.127272	0.305436		esterase LipO	Rv1426c	LipO	-0.312	0.28056		hypothetical protein	Rv2598	Rv2598	-0.317	0.424432
gene2111	Rv2044c	6.91813	0.166368	0.309823	0.334687	0.651536		gene2498	ComEC	126.763	0.198569	0.167932	0.175422	0.376044		30S ribosomal protein S18 RpsR1	Rv0055	RpsR1	-0.311	0.544653		ATP-dependent helicase Lhr	Rv3296	Lhr	-0.317	0.677399
gene1355	HemK	364.698	0.16626	0.161869	0.241962	0.570712		gene876	LpqQ	30.9294	0.198537	0.282218	0.285868	0.509434		hypothetical protein	Rv1718	Rv1718	-0.311	0.415209		membrane protein	Rv3632	Rv3632	-0.316	0.350073
gene2884	RpsO	333.805	0.166245	0.161261	0.239932	0.567686		gene2366	Cut2	24.6263	0.198417	0.310267	0.272048	0.493522		membrane protein	Rv0347	Rv0347	-0.311	0.397304		hypothetical protein	Rv2255A	Rv2255A	-0.315	0.817108
gene2791	Rv2693c	98.313	0.166143	0.15969	0.236915	0.56503		gene386	Rv0373c	23.3303	0.198403	0.266415	0.27989	0.502989		oxidoreductase	Rv1869c	Rv1869c	-0.311	0.451053		hypothetical protein	Rv1066	Rv1066	-0.315	0.522357
gene2243	Rv2175c	47.8972	0.166013	0.207591	0.308507	0.631337		gene3723	IspD	1061.59	0.198234	0.200465	0.223671	0.440149		exported protease	Rv2223c	Rv2223c	-0.311	0.0806785		PE-PGRS family protein PE_PGRS58	Rv3590c	PE_PGRS58	-0.314	0.217884
gene871	Q643_00872	13.638	0.165988	0.387187	0.0534551	0.232163		gene3539	GuaB3	101.019	0.19703	0.179525	0.200553	0.408022		s-adenosylmethionine-dependent methyltransferase	Rv0731c	Rv0731c	-0.311	0.505953		hypothetical protein	Rv2331A	Rv2331A	-0.313	0.776067
gene718	Rv0687	110.061	0.16586	0.193368	0.297701	0.619548		gene318	Rv0306	7.14208	0.196629	0.338143	0.258616	0.47959		ferredoxin FdxA	Rv2007c	FdxA	-0.311	0.697965		hypothetical protein	Rv3691	Rv3691	-0.313	0.436747
gene1477	UvrC	259.701	0.165123	0.125096	0.15682	0.455993		gene1784	Rv1732c	92.81	0.196563	0.198752	0.225856	0.442746		phosphoserine phosphatase SerB2	Rv3042c	SerB2	-0.31	0.0580708		phosphate-transport ABC transporter integral membrane protein PstA2	Rv0936	PstA2	-0.313	0.283713
gene402	Rv0390	72.841	0.164727	0.167596	0.256917	0.588081		gene3536	VapB47	23.059	0.195935	0.251128	0.279183	0.501954		hypothetical protein	Rv0862c	Rv0862c	-0.31	0.0516734		tRNA-Arg		#N/A	-0.312	0.709761
gene3889	Rv3740c	263.506	0.164588	0.243488	0.359165	0.671894		gene2110	PncA	106.85	0.195915	0.175144	0.192283	0.397953		hypothetical protein	Rv2627c	Rv2627c	-0.31	0.747743		lipoprotein LppB	Rv2544	LppB	-0.312	0.713479
gene1618	MmpL6	96.6729	0.164097	0.191309	0.301155	0.62294		gene999	Rv0958	136.543	0.195906	0.155882	0.156487	0.34987		MCE-associated membrane protein; overlaps another CDS with the same product name	Rv0177	Rv0177	-0.309	0.158667		enoyl-CoA hydratase EchA18.1	Rv3374	EchA18.1	-0.312	0.672498
gene954	Rv0913c	117.223	0.163984	0.169603	0.262173	0.593424		gene440	CtpH	1089.15	0.195747	0.129033	0.101069	0.263851		7-alpha-hydroxysteroid dehydrogenase	Rv0927c	Rv0927c	-0.309	0.50658		toxin VapC34	Rv1741	VapC34	-0.312	0.534569
gene679	Rv0648	39.5133	0.163744	0.214747	0.331386	0.650059		gene3746	Rv3605c	35.254	0.195355	0.236579	0.279026	0.501907		aspartyl-tRNA synthetase AspS	Rv2572c	AspS	-0.308	0.0886316		methyltransferase	Rv0881	Rv0881	-0.312	0.337612
gene1200	MmpL13b	34.7008	0.163614	0.207075	0.328314	0.647639		gene146	Rv0141c	57.6965	0.195034	0.224965	0.268858	0.489587		catechol-O-methyltransferase	Rv1703c	Rv1703c	-0.308	0.0300122		hypothetical protein	Rv2390c	Rv2390c	-0.31	0.521125
gene4039	EccE1	215.438	0.163477	0.130575	0.170696	0.477824		gene2863	ThyA	202.693	0.194127	0.172429	0.191273	0.397147		periplasmic superoxide dismutase [Cu-Zn] SodC	Rv0432	SodC	-0.308	0.121113		chromosome partitioning protein	Rv1708	Rv1708	-0.31	0.051816
gene2631	AroK	67.4435	0.163215	0.206895	0.324837	0.644131		gene4020	Rv3863	209.693	0.1936	0.193735	0.232044	0.450894		transmembrane serine/threonine-protein kinase B PknB	Rv0014c	PknB	-0.307	0.0540051		NADPH dependent 2%2C4-dienoyl-CoA reductase FadH	Rv1175c	FadH	-0.31	0.153437
gene4080	RnpA	141.783	0.163199	0.183177	0.29007	0.612565		gene2772	MsrB	105.702	0.193561	0.199214	0.239692	0.460521		hypothetical protein	Rv1887	Rv1887	-0.306	0.29343		arabinofuranosyltransferase AftB	Rv3805c	AftB	-0.31	0.164926
gene3350	SigH	244.463	0.163175	0.155493	0.235813	0.564049		gene2754	Rv2656c	4.00487	0.193054	0.3998	0.0908634	0.248192		endonuclease VIII	Rv2464c	Rv2464c	-0.306	0.423943		diacylglycerol acyltransferase	Rv3740c	Rv3740c	-0.308	0.518123
gene3923	Rv3770B	7.61829	0.162962	0.309346	0.34526	0.659146		gene220	Rv0212c	29.6027	0.192614	0.288011	0.298475	0.521811		amidase AmiC	Rv2888c	AmiC	-0.305	0.411843		s-adenosylmethionine-dependent methyltransferase	Rv3767c	Rv3767c	-0.308	0.853499
gene710	Rv0679c	40.0939	0.162674	0.212347	0.334562	0.651536		gene1279	Rv1226c	56.6017	0.192488	0.251659	0.29236	0.516921		hypothetical protein	Rv3272	Rv3272	-0.305	0.0913457		hypothetical protein	Rv0004	Rv0004	-0.308	0.200894
gene1021	PE_PGRS16	36.1005	0.162546	0.216564	0.33654	0.652526		gene1662	Rv1616	77.8127	0.191454	0.186511	0.22967	0.448009		secreted proline rich protein Mtc28	Rv0040c	Mtc28	-0.304	0.579537		transposase	Rv1763	Rv1763	-0.308	0.560107
gene703	FadE8	190.299	0.162491	0.168775	0.267518	0.598456		gene2008	Rv1951c	11.4533	0.19117	0.334689	0.281974	0.505064		diacylglycerol acyltransferase	Rv2285	Rv2285	-0.303	0.0758972		monooxygenase	Rv0892	Rv0892	-0.308	0.412244
gene327	Rv0315	301.031	0.16222	0.15886	0.246572	0.577292		gene122	OxyS	25.866	0.19107	0.285458	0.305479	0.528876		lipoprotein LppL	Rv2138	LppL	-0.303	0.0493232		antitoxin VapB38	Rv2493	VapB38	-0.308	0.561029
gene148	Rv0143c	154.421	0.161758	0.141851	0.207212	0.532612		gene1827	Rv1771	156.147	0.190465	0.181706	0.217636	0.432006		hypothetical protein	Rv0836c	Rv0836c	-0.302	0.736605		electron transfer flavoprotein alpha subunit FixB	Rv3028c	FixB	-0.308	0.168255
gene1172	Rv1120c	2.63212	0.161387	0.344954	0.27218	NA		gene1548	Rv1489A	16.6214	0.190232	0.309872	0.300369	0.523714		YbgC/YbaW family acyl-CoA thioester hydrolase	Rv2475c	Rv2475c	-0.302	0.104509		PPE family protein PPE65	Rv3621c	PPE65	-0.307	0.577106
gene670	NusG	714.962	0.161377	0.128143	0.173449	0.482014		gene3519	AcrA1	74.2972	0.190197	0.221007	0.271151	0.492593		23S rRNA methyltransferase TsnR	Rv1644	TsnR	-0.301	0.483937		MCE-associated membrane protein; overlaps another CDS with the same product name	Rv0177	Rv0177	-0.307	0.200635
gene2392	RocE	23.7655	0.161265	0.259114	0.368299	0.68036		gene1838	EccB5	508.27	0.189837	0.16129	0.182658	0.386585		segregation and condensation protein ScpB	Rv1710	ScpB	-0.301	0.108398		transposase	Rv0741	Rv0741	-0.307	0.242537
gene3833	Rv3688c	118.492	0.161134	0.180977	0.293189	0.614966		gene2902	Rv2802c	49.6437	0.189439	0.200668	0.249215	0.46965		antitoxin VapB16	Rv2231B	VapB16	-0.301	0.643186		transmembrane protein	Rv2637	Rv2637	-0.306	0.273938
gene2799	SuhB	30.4632	0.161011	0.239486	0.360815	0.672838		gene1807	Rv1754c	18.0499	0.189267	0.303332	0.303317	0.526438		hypothetical protein	Rv2298	Rv2298	-0.301	0.134915		hypothetical protein	Rv2047c	Rv2047c	-0.306	0.396918
gene797	Rv0760c	46.9492	0.160603	0.240956	0.365667	0.677128		gene2781	Rv2683	70.2594	0.188687	0.180414	0.226419	0.443211		two-component system transcriptional regulator	Rv1626	Rv1626	-0.301	0.266385		chromosome partitioning protein ParB	Rv3917c	ParB	-0.306	0.137097
gene128	Rv0123	6.2765	0.160332	0.339624	0.297923	0.619548		gene1831	Rv1775	107.685	0.188365	0.177051	0.215106	0.428536		phosphopantetheinyl transferase PptT	Rv2794c	PptT	-0.3	0.257828		ESX-1 secretion system protein EccB1	Rv3869	EccB1	-0.306	0.305913
gene3986	Rv3830c	9.50794	0.16019	0.293632	0.360894	0.672838		gene1815	Wag22	15.8825	0.18824	0.281308	0.312935	0.53466		hypothetical protein	Rv1769	Rv1769	-0.3	0.0908318		exodeoxyribonuclease VII small subunit XseB	Rv1107c	XseB	-0.305	0.472127
gene64	CelA1	63.0712	0.160117	0.229408	0.354503	0.669384		gene12	Rv0011c	77.0838	0.187587	0.21481	0.272237	0.49363		oxidoreductase	Rv3725	Rv3725	-0.3	0.400086		hypothetical protein	Rv0999	Rv0999	-0.305	0.0693257
gene1638	Rv1592c	207.491	0.159857	0.259269	0.369222	0.681055		gene684	Rv0653c	10.0225	0.187568	0.312249	0.297421	0.521531		transmembrane protein	Rv1861	Rv1861	-0.299	0.38977		30S ribosomal protein S9 RpsI	Rv3442c	RpsI	-0.305	0.455368
gene1531	Rv1473A	12.637	0.15953	0.32519	0.330006	0.648679		gene2358	Rv2293c	17.2501	0.187343	0.285678	0.310141	0.532705		acetyl-CoA synthetase Acs	Rv3667	Acs	-0.299	0.365581		hypothetical protein	Rv3488	Rv3488	-0.304	0.69878
gene298	PPE4	726.328	0.159442	0.178369	0.300593	0.622113		gene609	Mce2R	4.66848	0.187105	0.353512	0.253061	0.473802		enoyl-CoA hydratase EchA17	Rv3039c	EchA17	-0.298	0.239443		hypothetical protein	Rv3753c	Rv3753c	-0.304	0.388994
gene1438	PyrC	73.0528	0.159348	0.204725	0.333549	0.651536		gene2544	MmuM	22.2215	0.186467	0.264589	0.328019	0.549085		molybdenum-transport ABC transporter molybdate-binding lipoprotein ModA	Rv1857	ModA	-0.298	0.317034		DNA gyrase subunit A GyrA	Rv0006	GyrA	-0.304	0.580979
gene2680	SecD	460.047	0.159217	0.172516	0.282433	0.607508		gene1879	Rv1823	54.4607	0.186128	0.199738	0.257888	0.478934		tRNA-Phe		#N/A	-0.297	0.643089		antitoxin VapB28	Rv0608	VapB28	-0.303	0.360333
gene229	Rv0221	271.508	0.159115	0.163281	0.262047	0.593424		gene585	HtpX	223.553	0.185893	0.126429	0.12174	0.29794		hypothetical protein	Rv1303	Rv1303	-0.297	0.381736		serine acetyltransferase CysE	Rv2335	CysE	-0.303	0.267987
gene869	Q643_00870	5.88136	0.158746	0.359453	0.211268	0.537328		gene2428	PPE38	36.2388	0.185527	0.28489	0.312485	0.534276		hypothetical protein	Rv1289	Rv1289	-0.297	0.293753		PE family protein PE32	Rv3622c	PE32	-0.302	0.715242
gene3165	Rv3047c	18.4888	0.158582	0.296123	0.367637	0.680119		gene4009	RraA	73.3837	0.185406	0.205484	0.270953	0.492467		ATP-dependent DNA ligase LigB	Rv3062	LigB	-0.296	0.570003		methyltransferase	Rv2959c	Rv2959c	-0.302	0.311736
gene2707	AP-4-A	59.2621	0.158561	0.217013	0.354031	0.669151		gene4046	EspG2	44.0799	0.185386	0.212893	0.276532	0.498824		hypothetical protein	Rv2019	Rv2019	-0.296	0.618626		transcriptional regulator WhiB-like WhiB4	Rv3681c	WhiB4	-0.302	0.283713
gene3672	PPE61	21.4984	0.15829	0.240061	0.36489	0.676343		gene1243	Rv1190	3.17962	0.185112	0.382561	0.16413	0.361123		arylsulfatase AtsB	Rv3299c	AtsB	-0.296	0.314761		gamma-glutamyltranspeptidase GgtB	Rv2394	GgtB	-0.302	0.246001
gene3598	Rv1587c	6.2631	0.158028	0.339048	0.271938	0.601137		gene3083	Rv2968c	93.1465	0.185048	0.189606	0.246112	0.46594		hypothetical protein	Rv0323c	Rv0323c	-0.296	0.467446		serine protease PepA	Rv0125	PepA	-0.302	0.309129
gene1666	CydC	53.9452	0.157823	0.24022	0.364086	0.675548		gene1380	Rv1322	23.0042	0.184585	0.258682	0.315872	0.536717		hypothetical protein	Rv0184	Rv0184	-0.295	0.684239		ABC transporter membrane protein	Rv1272c	Rv1272c	-0.301	0.226118
gene31	Rv0029	77.3488	0.157703	0.173259	0.289997	0.612565		gene2005	Rv1948c	8.22982	0.183949	0.350485	0.252639	0.473312		bifunctional menaquinone biosynthesis protein MenD	Rv0555	MenD	-0.295	0.150497		integral membrane protein	Rv0541c	Rv0541c	-0.301	0.357291
gene3006	Rv2893	7.00322	0.157674	0.317694	0.334485	0.651536		gene762	XylB	31.5017	0.183769	0.249511	0.311013	0.532724		periplasmic oligopeptide-binding lipoprotein OppA	Rv1280c	OppA	-0.295	0.158732		ESX-1 secretion system protein EccCb1	Rv3871	EccCb1	-0.301	0.235441
gene1539	Rv1481	331.465	0.157545	0.112778	0.137619	0.428035		gene2583	BkdC	541.636	0.183603	0.119987	0.0872189	0.24081		hypothetical protein	Rv3719	Rv3719	-0.295	0.0276765		toxin VapC37	Rv2103c	VapC37	-0.3	0.50066
gene2753	Rv2655c	8.31309	0.157281	0.296857	0.363996	0.675548		gene100	Rv0095c	14.8375	0.183558	0.325473	0.295198	0.5198		thioredoxin	Rv1324	Rv1324	-0.295	0.111718		sulfate-binding lipoprotein SubI	Rv2400c	SubI	-0.3	0.649021
gene297	PE5	200.464	0.157086	0.166503	0.278033	0.605902		gene2198	MshC	163.383	0.183505	0.172425	0.220551	0.435536		1%2C4-Dihydroxy-2-naphthoyl-CoA synthase	Rv0548c	Rv0548c	-0.295	0.0716679		OPT family oligopeptide transporter	Rv2395	Rv2395	-0.3	0.0408257
gene1514	DrrB	56.6785	0.156604	0.183016	0.313258	0.635883		gene3041	Rv2927c	250.432	0.18347	0.163342	0.205465	0.41406		aminotransferase	Rv3329	Rv3329	-0.294	0.400441		phosphate-transport system transcriptional regulator PhoY2	Rv0821c	PhoY2	-0.3	0.712434
gene1275	RseA	230.881	0.156493	0.167592	0.282448	0.607508		gene3173	Rv3055	23.0277	0.183366	0.268821	0.315254	0.536142		proteasome accessory factor B PafB	Rv2096c	PafB	-0.294	0.142149		outer membrane protein MctB	Rv1698	MctB	-0.3	0.677615
gene520	Rv0500A	72.782	0.156013	0.20465	0.339162	0.654136		gene1320	EmbR	17.0768	0.182981	0.289706	0.32079	0.541716		oligopeptide-transport ABC transporter integral membrane protein OppC	Rv1282c	OppC	-0.293	0.381267		DNA polymerase III alpha subunit DnaE1	Rv1547	DnaE1	-0.3	0.0226674
gene3621	Rv3479	170.601	0.155861	0.184927	0.313989	0.636442		gene773	Rv0740	31.3102	0.182491	0.241096	0.309111	0.532103		PE-PGRS family protein PE_PGRS46	Rv2634c	PE_PGRS46	-0.293	0.194688		isochorismate synthase MbtI	Rv2386c	MbtI	-0.299	0.470329
gene2340	Cyp124	117.263	0.15544	0.19218	0.324615	0.644131		gene462	UfaA1	88.3381	0.182443	0.209943	0.280517	0.503644		ABC transporter efflux protein DrrB	Rv2938	DrrB_rv2938	-0.293	0.127249		urease alpha subunit UreC	Rv1850	UreC	-0.298	0.134158
gene3659	Rv3519	181.631	0.155308	0.138785	0.222182	0.547953		gene1049	Rv1003	18.1457	0.182223	0.269243	0.320531	0.541716		ABC transporter ATP-binding protein	Rv1473	Rv1473	-0.293	0.447591		membrane protein	Rv1744c	Rv1744c	-0.297	0.715042
gene3847	Rv3701c	132.11	0.155219	0.186364	0.320445	0.64259		gene3292	Rv3169	47.7215	0.181906	0.246069	0.307847	0.530749		hypothetical protein	Rv1012	Rv1012	-0.292	0.66898		peptidyl-tRNA hydrolase Pth	Rv1014c	Pth	-0.297	0.661518
gene3593	InfA	119.241	0.155168	0.180924	0.309632	0.632289		gene4027	EccCa1	1454.74	0.181675	0.207691	0.276717	0.498923		adenosylcobinamide kinase/adenosylcobinamide-phosphate guanylyltransferase CobU	Rv0254c	CobU	-0.292	0.264933		MCE-associated membrane protein; overlaps another CDS with the same product name	Rv0178	Rv0178	-0.297	0.130732
gene2981	GcpE	639.407	0.154616	0.124921	0.183256	0.495444		gene2199	CysQ	219.734	0.181512	0.167796	0.225846	0.442746		phosphomannomutase PmmA	Rv3257c	PmmA	-0.292	0.149101		hypothetical protein	Rv2811	Rv2811	-0.296	0.831806
gene436	Rv0421c	74.2415	0.154427	0.169305	0.293114	0.614966		gene2527	RpmA	48.4738	0.181499	0.264511	0.317168	0.538441		mannose-1-phosphate guanylyltransferase ManB	Rv3264c	ManB	-0.292	0.0268609		toxin VapC14	Rv1953	VapC14	-0.296	0.550952
gene68	VapC1	28.6263	0.154305	0.274359	0.38893	0.702865		gene1484	FadD12	87.1154	0.181485	0.184455	0.248557	0.468872		tRNA-Arg		#N/A	-0.292	0.784211		transmembrane protein	Rv0235c	Rv0235c	-0.296	0.408765
gene2947	Rv2837c	468.121	0.154263	0.17144	0.297448	0.619548		gene2748	Rv2650c	65.2238	0.180981	0.254909	0.319855	0.541716		antitoxin VapB43	Rv2871	VapB43	-0.291	0.540729		hypothetical protein	Rv2410c	Rv2410c	-0.296	0.205173
gene80	Rv0077c	24.2633	0.154077	0.266423	0.391033	0.70377		gene679	Rv0648	39.5133	0.18071	0.235103	0.311194	0.532736		hypothetical protein	Rv3899c	Rv3899c	-0.291	0.427899		cytochrome P450 51 Cyp51	Rv0764c	Cyp51	-0.295	0.220788
gene1005	Rv0963c	12.8822	0.153988	0.249828	0.380348	0.694258		gene347	RmlA	43.5377	0.180114	0.239365	0.309611	0.532448		acyltransferase PapA5	Rv2939	PapA5	-0.291	0.137103		acyl-CoA dehydrogenase FadE18	Rv1933c	FadE18	-0.294	0.791557
gene94	Rv0089	14.5315	0.153938	0.302043	0.363999	0.675548		gene22	Q643_00023	61.5003	0.17992	0.354709	0.256632	0.477145		tRNA-Pro		#N/A	-0.291	0.697179		antitoxin VapB48	Rv3697A	VapB48	-0.293	0.487361
gene2039	MPT64	540.671	0.15304	0.157131	0.26941	0.599992		gene1583	MmpL12	297.807	0.179909	0.178161	0.239633	0.460521		membrane protein	Rv3901c	Rv3901c	-0.29	0.534775		hydrolase	Rv3856c	Rv3856c	-0.293	0.442551
gene2087	Rv2023A	69.1382	0.152903	0.217747	0.367909	0.680294		gene2627	PepQ	272.482	0.179819	0.137967	0.156314	0.349751		PI synthase PgsA1	Rv2612c	PgsA1	-0.29	0.152944		resuscitation-promoting factor RpfC	Rv1884c	RpfC	-0.293	0.15443
gene1321	Rv1268c	6.92814	0.152465	0.324426	0.328315	0.647639		gene1372	Q643_01373	46823.4	0.179564	0.409697	0.0102238	0.0532279		acetate kinase AckA	Rv0409	AckA	-0.29	0.262432		toxin VapC33	Rv1242	VapC33	-0.291	0.439912
gene2886	Rv2787	34.0766	0.151897	0.218046	0.369145	0.681055		gene1699	PE_PGRS30	106.194	0.178597	0.194573	0.269301	0.490161		hypothetical protein	Rv0421c	Rv0421c	-0.289	0.491952		F420 biosynthesis protein FbiA	Rv3261	FbiA	-0.291	0.245038
gene1102	Rv1054	28.3028	0.151732	0.23457	0.380767	0.694692		gene1896	PE_PGRS34	38.732	0.17826	0.224762	0.311022	0.532724		transmembrane protein	Rv0544c	Rv0544c	-0.289	0.382629		dehydrogenase FAD flavoprotein gmc oxidoreductase	Rv1279	Rv1279	-0.29	0.492344
gene3073	Rv2959c	70.8467	0.151406	0.235767	0.393007	0.704251		gene3796	Rv3654c	3.08562	0.178132	0.390018	0.125181	0.302502		glucose-1-phosphate uridylyltransferase GalU	Rv0993	GalU	-0.288	0.134444		PE family protein PE33	Rv3650	PE33	-0.288	0.586794
gene2789	CeoB	72.2202	0.151286	0.150056	0.259463	0.591578		gene1260	FolP2	97.5852	0.177983	0.17	0.233178	0.45255		hypothetical protein	Rv1825	Rv1825	-0.288	0.361022		urease accessory protein UreG	Rv1852	UreG	-0.288	0.262309
gene1690	RpmI	67.6793	0.151268	0.202143	0.358661	0.671615		gene510	Rv0492c	45.6187	0.177885	0.226194	0.310677	0.532705		precorrin-4 C(11)-methyltransferase CobM	Rv2071c	CobM	-0.288	0.450503		enoyl-CoA hydratase EchA11	Rv1141c	EchA11	-0.288	0.188462
gene4061	EsxE	3.95829	0.151015	0.32957	0.329365	0.648628		gene3156	Rv3038c	161.186	0.177611	0.140668	0.166696	0.364623		oxidoreductase	Rv1912c	Rv1912c	-0.288	0.174421		membrane protein	Rv0205	Rv0205	-0.288	0.250674
gene3242	Cyp141	97.1455	0.150905	0.198749	0.356677	0.671504		gene2025	Mce3A	7.08138	0.177596	0.354394	0.252342	0.472987		enoyl-CoA hydratase EchA15	Rv2679	EchA15	-0.287	0.167963		invasion-associated protein	Rv1478	Rv1478	-0.288	0.589422
gene2117	Rv2050	65.5602	0.15074	0.241839	0.390701	0.70377		gene1895	VapB13	19.8075	0.177553	0.295467	0.325073	0.546402		bifunctional methylenetetrahydrofolate dehydrogenase/cyclohydrolase FolD	Rv3356c	FolD	-0.287	0.141042		transcriptional regulator TetR-family	Rv0653c	Rv0653c	-0.287	0.497543
gene3575	EsxT	1.84959	0.150702	0.364143	0.175361	NA		gene326	Rv0314c	112.52	0.177193	0.173852	0.240867	0.460586		PE-PGRS family protein PE_PGRS8	Rv0742	PE_PGRS8	-0.286	0.265769		hypothetical protein	Rv3440c	Rv3440c	-0.287	0.542002
gene955	Rv0914c	138.217	0.150277	0.163828	0.292555	0.614766		gene1081	TrcR	35.3437	0.17692	0.247512	0.325516	0.546593		NLP/P60 family protein	Rv1728c	Rv1728c	-0.286	0.195922		hypothetical protein	Rv0610c	Rv0610c	-0.287	0.252591
gene2550	Q643_02551	22.8177	0.150008	0.375336	0.0637603	0.260054		gene2672	Rv2579	64.2807	0.176726	0.194588	0.277494	0.499619		precorrin-6A reductase CobK	Rv2070c	CobK	-0.286	0.430713		transcriptional regulator	Rv2989	Rv2989	-0.287	0.612729
gene2333	MscR	221.073	0.149926	0.124425	0.189837	0.507334		gene723	Rv0691A	47.1764	0.176714	0.304061	0.325684	0.546608		secreted antigen 85-A FbpA	Rv3804c	FbpA	-0.286	0.598061		cytochrome P450 141 Cyp141	Rv3121	Cyp141	-0.286	0.362146
gene3803	Rv3661	167.571	0.14992	0.131109	0.215694	0.541708		gene2511	ProA	205.375	0.176461	0.133898	0.156293	0.349751		hypothetical protein	Rv0698	Rv0698	-0.285	0.29893		antitoxin VapB33	Rv1241	VapB33	-0.285	0.494464
gene147	Rv0142	40.0321	0.149829	0.254253	0.391223	0.70377		gene2028	Mce3D	5.78913	0.176407	0.350982	0.267422	0.488258		transmembrane alanine and leucine rich protein	Rv2625c	Rv2625c	-0.285	0.856061		hypothetical protein	Rv1805c	Rv1805c	-0.284	0.938538
gene1280	Rv1227c	22.7611	0.14965	0.235261	0.392255	0.704251		gene2931	csm2	6.40482	0.175934	0.339141	0.286914	0.510601		periplasmic phosphate-binding lipoprotein PstS1	Rv0934	PstS1	-0.284	0.4815		secreted protein	Rv2253	Rv2253	-0.284	0.47777
gene1927	Rv1871c	1081.63	0.149591	0.117203	0.174752	0.483879		gene2574	EchA14	45.4377	0.175638	0.212037	0.300835	0.524123		enoyl-CoA hydratase EchA7	Rv0971c	EchA7	-0.284	0.315916		RNAse H protein YqgF	Rv2554c	YqgF	-0.284	0.639397
gene3090	YloV	61.6427	0.149022	0.229194	0.399423	0.708833		gene3581	EccB4	35.0165	0.175489	0.243095	0.325134	0.546402		pyridoxine biosynthesis protein SnzP	Rv2606c	SnzP	-0.284	0.0523677		type I restriction/modification system specificity determinant HsdS.1	Rv2755c	HsdS1	-0.283	0.39789
gene1357	Rfe	134.352	0.148676	0.147278	0.258125	0.589233		gene3474	PE_PGRS50	13.2914	0.175232	0.3179	0.314845	0.535851		endonuclease	Rv2898c	Rv2898c	-0.283	0.329983		exported protein	Rv0875c	Rv0875c	-0.282	0.154286
gene3309	Rv3190c	115.591	0.148456	0.183282	0.335361	0.652305		gene291	PE_PGRS4	52.3968	0.175188	0.208875	0.300436	0.523714		transposase	Rv3387	Rv3387	-0.283	0.554747		RNA polymerase sigma factor SigC	Rv2069	SigC	-0.282	0.367853
gene982	Rv0940c	54.6924	0.148062	0.158134	0.289432	0.61223		gene764	Rv0731c	10.2554	0.174467	0.333877	0.303034	0.526438		transmembrane protein	Rv2876	Rv2876	-0.283	0.257828		hypothetical protein	Rv0332	Rv0332	-0.281	0.395734
gene3869	Rv3722c	337.162	0.148039	0.127788	0.209531	0.535457		gene3659	Rv3519	181.631	0.173825	0.148718	0.200499	0.408022		adenylate cyclase	Rv1264	Rv1264	-0.283	0.113926		hypothetical protein	Rv2632c	Rv2632c	-0.281	0.291897
gene3848	Rv3702c	45.3778	0.147921	0.189766	0.349637	0.664119		gene784	Rv0749A	15.7506	0.173469	0.352277	0.262263	0.482619		glutamine amidotransferase SnoP	Rv2604c	SnoP	-0.283	0.173509		ESAT-6 like protein EsxG	Rv0287	EsxG	-0.281	0.396067
gene2373	Rv2307c	35.7946	0.147808	0.204897	0.369662	0.681237		gene1226	PE12	129.346	0.172813	0.178569	0.253147	0.473802		membrane protein	Rv0048c	Rv0048c	-0.282	0.36728		anti-anti-sigma factor	Rv0516c	Rv0516c	-0.281	0.442122
gene3487	RelK	4.07207	0.147614	0.328968	0.33383	0.651536		gene2846	ArgA	12.2298	0.172203	0.281844	0.34738	0.56569		arsenite-transporting ATPase	Rv2184c	Rv2184c	-0.281	0.14274		hypothetical protein	Rv2117	Rv2117	-0.28	0.79789
gene1692	TsnR	354.762	0.147458	0.165753	0.308333	0.631333		gene423	Pta	179.932	0.172177	0.142779	0.186076	0.391659		acyl-CoA dehydrogenase FadE3	Rv0215c	FadE3	-0.281	0.257412		hypothetical protein	Rv2300c	Rv2300c	-0.28	0.463921
gene3706	Nat	50.7962	0.147326	0.205613	0.37377	0.68617		gene2362	Rv2297	56.2974	0.171933	0.218625	0.31878	0.54046		sn-glycerol-3-phosphate transport ABC transporter integral membrane protein UgpE	Rv2834c	UgpE	-0.281	0.580054		hypothetical protein	Rv0052	Rv0052	-0.28	0.399365
gene1816	Rv1760	72.2708	0.147282	0.217778	0.383486	0.697504		gene502	Rv0484c	43.8388	0.171714	0.212907	0.3155	0.536323		UDP-galactopyranose mutase Glf	Rv3809c	Glf	-0.28	0.283782		prophage PhiRv2 protein	Rv2657c	Rv2657c	-0.28	0.331154
gene1480	WhiA	135.983	0.147128	0.168892	0.315223	0.637582		gene3291	Rv3168	23.3621	0.171319	0.275603	0.363449	0.57967		protein tyrosine kinase transcriptional regulator PtkA	Rv2232	PtkA	-0.28	0.185823		hypothetical protein	Rv1006	Rv1006	-0.28	0.058923
gene3138	PPE46	9.66627	0.147005	0.294282	0.393293	0.704251		gene1352	Rho	3203.38	0.170922	0.189905	0.284464	0.507877		membrane transporter YjcE	Rv2287	YjcE	-0.28	0.365762		MCE-associated alanine and valine rich protein	Rv3493c	Rv3493c	-0.279	0.481128
gene1706	ArgG	381.965	0.145898	0.178443	0.336693	0.652526		gene3904	Rv3753c	57.5381	0.170478	0.199713	0.30222	0.52563		hypothetical protein	Rv2044c	Rv2044c	-0.279	0.667933		PE family protein PE12	Rv1172c	PE12	-0.279	0.194537
gene3306	Rv3183	5.40018	0.145595	0.334837	0.323464	0.644131		gene985	Rv0943c	6.04675	0.170377	0.361161	0.228935	0.447258		transmembrane protein	Rv0051	Rv0051	-0.279	0.337597		hypothetical protein	Rv3365c	Rv3365c	-0.279	0.0649509
gene2402	LppP	14.5819	0.14491	0.248305	0.413344	0.720605		gene3781	Rv3640c	11.82	0.169867	0.339886	0.297436	0.521531		succinate dehydrogenase [flavoprotein subunit] SdhA	Rv3318	SdhA	-0.279	0.382326		ESX-3 secretion system protein EccA3	Rv0282	EccA3	-0.278	0.31571
gene530	HemA	789.38	0.144879	0.117939	0.194215	0.514653		gene30	Rv0028	10.1521	0.16952	0.334255	0.294343	0.519012		cell division protein FtsY	Rv2921c	FtsY	-0.279	0.0390425		urease beta subunit UreB	Rv1849	UreB	-0.277	0.669518
gene209	Rv0201c	89.9111	0.144709	0.1764	0.335906	0.652519		gene398	Rv0385	40.1039	0.168885	0.257646	0.352758	0.570814		esterase LipC	Rv0220	LipC	-0.279	0.16603		hypothetical protein	Rv2704	Rv2704	-0.277	0.566161
gene2829	Rv2731	91.8713	0.144547	0.183	0.346478	0.66041		gene2350	Rv2285	61.655	0.168791	0.198958	0.307592	0.530641		GTP-binding protein Obg	Rv2440c	Obg	-0.278	0.549993		antitoxin VapB32	Rv1113	VapB32	-0.276	0.58506
gene2024	YrbE3B	6.54694	0.143588	0.338359	0.298021	0.619548		gene3959	FbpD	229.241	0.168695	0.18661	0.28184	0.505064		GTP-binding protein EngA	Rv1713	EngA	-0.278	0.147148		oxidoreductase	Rv1937	Rv1937	-0.276	0.438111
gene698	RpoB	5728.31	0.143525	0.201253	0.376314	0.688533		gene3995	Rv3839	45.0152	0.168658	0.36279	0.240271	0.460529		phosphate-transport ABC transporter ATP-binding protein PstB	Rv0933	PstB	-0.277	0.242514		transmembrane protein	Rv3737	Rv3737	-0.276	0.168663
gene3989	Rv3833	16.0669	0.143518	0.273665	0.418538	0.723666		gene3335	Rv3209	72.636	0.168294	0.225016	0.332122	0.553056		acyltransferase PapA2	Rv3820c	PapA2	-0.277	0.634768		heme degrading protein MhuD	Rv3592	MhuD	-0.276	0.361349
gene287	VapC25	23.6638	0.143417	0.259562	0.420342	0.725478		gene2516	PE25	222.331	0.168143	0.156266	0.235602	0.456096		hypothetical protein	Rv2795c	Rv2795c	-0.277	0.205654		diacylglycerol acyltransferase	Rv2484c	Rv2484c	-0.276	0.0339581
gene2084	Rv2021c	25.1191	0.142729	0.235898	0.411542	0.719362		gene938	Rv0897c	89.3734	0.167975	0.226491	0.338128	0.55662		integrase	Rv2309c	Rv2309c	-0.277	0.579498		transposase	Rv3770B	Rv3770B	-0.275	0.465669
gene2406	Stp	44.4585	0.142661	0.213632	0.395474	0.70575		gene1645	HisD	220.831	0.167862	0.175713	0.271461	0.492923		bifunctional penicillin-binding protein 1A/1B PonA1	Rv0050	PonA1	-0.276	0.301468		sulfate adenylyltransferase subunit 2 CysD	Rv1285	CysD	-0.275	0.749617
gene3349	Rv3222c	155.183	0.142242	0.140492	0.266988	0.598071		gene1205	Rv1152	50.8998	0.167689	0.215791	0.330076	0.551085		cyclopropane mycolic acid synthase 1 CmaA1	Rv3392c	CmaA1	-0.276	0.311394		phenylacetic acid degradation operon negative regulatory protein	Rv0674	Rv0674	-0.275	0.299445
gene3159	Rv3041c	50.7316	0.142143	0.18901	0.366515	0.678371		gene3999	Rv3843c	297.865	0.167395	0.164947	0.251687	0.472452		integral membrane protein	Rv0308	Rv0308	-0.276	0.295907		arabinofuranosyltransferase AftA	Rv3792	AftA	-0.275	0.260109
gene844	Rv0807	14.1234	0.141106	0.287587	0.410536	0.718907		gene2463	MbtB	397.878	0.167284	0.231852	0.344521	0.562707		fructose 1%2C6-bisphosphatase GlpX	Rv1099c	GlpX	-0.276	0.345532		short-chain alcohol dehydrogenase/reductase	Rv3057c	Rv3057c	-0.275	0.176051
gene884	Rv0843	14.0414	0.141074	0.277007	0.420093	0.725378		gene513	Rv0494	4.98443	0.16678	0.351877	0.275802	0.4985		hypothetical protein		#N/A	-0.276	0.282756		oxidoreductase	Rv3174	Rv3174	-0.274	0.781391
gene59	Rv0057	190.159	0.14079	0.180219	0.360162	0.672631		gene1142	PE_PGRS22	62.5313	0.166626	0.205883	0.331675	0.552695		p-hydroxybenzoyl-AMP ligase FadD22	Rv2948c	FadD22	-0.275	0.138365		hypothetical protein	Rv1697	Rv1697	-0.274	0.725071
gene1801	Rv1748	21.8981	0.140789	0.250048	0.406099	0.715927		gene3153	Rv3035	57.5978	0.166584	0.206425	0.318334	0.540113		hypothetical protein	Rv1948c	Rv1948c	-0.275	0.501861		hypothetical protein	Rv1118c	Rv1118c	-0.273	0.271434
gene1812	Q643_01813	19.3131	0.14068	0.288638	0.40659	0.716248		gene2029	LprM	4.42676	0.166537	0.365492	0.236119	0.45618		hypothetical protein	Rv0504c	Rv0504c	-0.275	0.156815		resolvase	Rv0605	Rv0605	-0.273	0.746177
gene2424	Rv2348c	104.468	0.140583	0.204018	0.392904	0.704251		gene2374	Rv2307A	1.63279	0.165921	0.385653	0.084841	NA		YhgE/Pip domain-containing protein	Rv0180c	Rv0180c	-0.274	0.401857		hypothetical protein	Rv3463	Rv3463	-0.272	0.900943
gene663	Q643_00664	20.2034	0.139773	0.367858	0.100229	0.345663		gene3831	Rv3686c	107.523	0.165871	0.217877	0.335695	0.55491		d-alpha%2Cbeta-d-heptose-1%2C7-biphosphate phosphatase GmhB	Rv0114	GmhB	-0.273	0.802899		antitoxin VapB34	Rv1740	VapB34	-0.272	0.608214
gene719	Rv0688	163.222	0.139631	0.162267	0.324743	0.644131		gene256	Rv0246	42.489	0.16562	0.23579	0.354692	0.572252		ABC transporter efflux protein DrrB	Rv1457c	DrrB	-0.273	0.137103		two-component system transcriptional regulator MtrA	Rv3246c	MtrA	-0.272	0.416394
gene2029	LprM	4.42676	0.139323	0.34263	0.281204	0.606537		gene3123	IlvB	555.069	0.165613	0.137656	0.183774	0.388306		molybdopterin biosynthesis protein MoeA1	Rv0994	MoeA1	-0.272	0.0666806		hypothetical protein	Rv1824	Rv1824	-0.271	0.388056
gene713	RpsL	246.785	0.138643	0.218024	0.409617	0.71861		gene2577	Rv2489c	3.27136	0.165424	0.353722	0.277391	0.499619		ABC transporter membrane protein	Rv1273c	Rv1273c	-0.272	0.50569		cystathionine beta-lyase	Rv2294	Rv2294	-0.271	0.421845
gene1229	FadH	230.83	0.137874	0.13774	0.262851	0.59366		gene865	Rv0828c	4.16826	0.165407	0.355638	0.263239	0.48354		DNA replication and repair protein RecF	Rv0003	RecF	-0.272	0.474988		hypothetical protein	Rv0060	Rv0060	-0.271	0.567138
gene784	Rv0749A	15.7506	0.13773	0.325676	0.372026	0.684486		gene3728	Rv3587c	175.009	0.165401	0.169071	0.261788	0.48244		transmembrane protein	Rv2077c	Rv2077c	-0.271	0.524516		lipoprotein LprP	Rv0962c	LprP	-0.27	0.68792
gene3999	Rv3843c	297.865	0.137472	0.157827	0.316413	0.638654		gene1697	PheS	70.6573	0.165138	0.224993	0.349491	0.567202		isoniazid inducible protein IniB	Rv0341	IniB	-0.271	0.286107		PE family protein PE16	Rv1430	PE16	-0.27	0.549777
gene627	Rv0603	1.84437	0.13738	0.362287	0.166652	NA		gene3478	Rv3349c	4.28008	0.165002	0.356614	0.259711	0.480459		transmembrane protein	Rv2197c	Rv2197c	-0.271	0.262071		cyclohexanone monooxygenase	Rv1393c	Rv1393c	-0.27	0.613008
gene3902	Q643_03903	350.604	0.136721	0.320929	0.364781	0.676343		gene2600	Q643_02601	28.7885	0.164659	0.387735	0.0952646	0.254592		membrane acyltransferase	Rv0228	Rv0228	-0.271	0.0840232		shikimate 5-dehydrogenase AroE	Rv2552c	AroE	-0.27	0.472972
gene2673	HisS	170.143	0.136683	0.167959	0.344781	0.659146		gene2573	Q643_02574	5.67531	0.164581	0.383336	0.100604	0.263512		hypothetical protein	Rv2336	Rv2336	-0.271	0.751173		LAO/AO transporter ATPase	Rv1496	Rv1496	-0.268	0.295551
gene2664	Rv2571c	45.8973	0.136629	0.200206	0.401496	0.710539		gene2138	CobK	17.9932	0.164273	0.298694	0.358419	0.576568		ABC transporter permease	Rv3000	Rv3000	-0.271	0.591038		tat pathway signal sequence	Rv2525c	Rv2525c	-0.268	0.611176
gene986	Rv0944	13.1068	0.136538	0.251926	0.434594	0.734903		gene3785	Q643_03786	4.54544	0.164116	0.389884	0.0707481	0.208867		membrane protein	Rv0205	Rv0205	-0.27	0.246858		ATP-dependent DNA ligase LigB	Rv3062	LigB	-0.267	0.665752
gene1056	Rv1010	142.289	0.136489	0.186487	0.383582	0.697504		gene3412	SseA	520.853	0.163953	0.144352	0.214065	0.427855		hypothetical protein	Rv1277	Rv1277	-0.269	0.637849		ferredoxin-dependent glutamate synthase [NADPH] large subunit GltB	Rv3859c	GltB	-0.267	0.0842609
gene2493	Rv2409c	69.1718	0.136395	0.196045	0.392927	0.704251		gene1406	MbtK	27.3743	0.163875	0.260284	0.375643	0.590355		Fe(III)-dicitrate-binding periplasmic lipoprotein FecB	Rv3044	FecB	-0.268	0.137921		exonuclease V alpha chain RecD	Rv0629c	RecD	-0.266	0.293385
gene985	Rv0943c	6.04675	0.135598	0.328307	0.35778	0.671553		gene979	Mku	87.8056	0.162934	0.214119	0.344319	0.562618		propionyl-CoA carboxylase beta chain 5 AccD5	Rv3280	AccD5	-0.268	0.245458		polyphosphate kinase PPK	Rv2984	PPK	-0.266	0.566773
gene1191	Rv1138c	42.174	0.135416	0.186187	0.38651	0.700877		gene3017	RplS	257.389	0.162931	0.149713	0.229241	0.447627		transmembrane protein	Rv0446c	Rv0446c	-0.267	0.316406		hypothetical protein	Rv2269c	Rv2269c	-0.265	0.928494
gene3020	RimM	49.3799	0.135302	0.2074	0.410087	0.718777		gene2649	Rv2556c	256.9	0.162427	0.208885	0.334587	0.554224		ubiquinone/menaquinone biosynthesis methyltransferase MenH	Rv0558	MenH	-0.267	0.484185		transmembrane protein	Rv0713	Rv0713	-0.265	0.472127
gene2741	Q643_02742	9.63222	0.135158	0.365455	0.130524	0.415747		gene2168	Rv2098c	7.88159	0.162374	0.320159	0.344885	0.563063		oxidoreductase	Rv2781c	Rv2781c	-0.266	0.42939		toxin VapC38	Rv2494	VapC38	-0.264	0.379272
gene3643	YrbE4A	41.5685	0.135093	0.213179	0.416448	0.721872		gene1734	DrrB	11.4855	0.162312	0.330844	0.324548	0.546124		hypothetical protein	Rv3860	Rv3860	-0.266	0.361022		alanine and leucine rich protein	Rv2567	Rv2567	-0.264	0.45041
gene3002	Tsf	237.781	0.135072	0.170658	0.357835	0.671553		gene2420	Dgt	104.953	0.162279	0.16774	0.265141	0.486049		L-glutamate alpha-N-acetyltransferase ArgA	Rv2747	ArgA	-0.266	0.445233		integral membrane transporter	Rv2456c	Rv2456c	-0.263	0.251346
gene1455	VapB10	3116.13	0.13499	0.228817	0.436832	0.737346		gene3531	Rv3402c	60.3247	0.161872	0.265238	0.378523	0.59323		phosphate-transport system transcriptional regulator PhoY1	Rv3301c	PhoY1	-0.266	0.150497		prophage PhiRv2 protein	Rv2655c	Rv2655c	-0.262	0.669518
gene3854	Rv3707c	71.1311	0.134982	0.170056	0.351546	0.666285		gene414	Rv0401	7.81644	0.16176	0.346048	0.293841	0.518822		tRNA-Ala		#N/A	-0.265	0.397304		transmembrane protein	Rv0912	Rv0912	-0.262	0.481128
gene2618	VapC17	13.4719	0.134857	0.274544	0.426141	0.730277		gene2787	Rv2689c	42.4166	0.161489	0.240722	0.363824	0.57967		alanine and valine rich protein	Rv3090	Rv3090	-0.265	0.599348		hypothetical protein	Rv1455	Rv1455	-0.261	0.55833
gene146	Rv0141c	57.6965	0.134711	0.2058	0.409112	0.718381		gene3906	Rv3755c	93.4618	0.160925	0.185657	0.305097	0.528715		hypothetical protein	Rv2960c	Rv2960c	-0.264	0.447849		antitoxin HigA	Rv1956	HigA	-0.261	0.697737
gene3616	Rv3472	17.909	0.134678	0.250867	0.438642	0.738396		gene3612	Rv3468c	13.9989	0.160887	0.299656	0.366953	0.583686		hypothetical protein	Rv2140c	Rv2140c	-0.264	0.46279		hypothetical protein	Rv1754c	Rv1754c	-0.261	0.889748
gene750	RpsH	281.886	0.134395	0.202633	0.413385	0.720605		gene3534	Rv3405c	28.6733	0.160328	0.264528	0.380024	0.595098		biotin synthetase BioB	Rv1589	BioB	-0.264	0.120605		oxidoreductase	Rv2766c	Rv2766c	-0.26	0.295551
gene1985	Rv1928c	8.54596	0.134191	0.301446	0.417919	0.723249		gene494	Rv0476	74.46	0.159674	0.195947	0.327859	0.549057		transcriptional regulator GntR-family	Rv0043c	Rv0043c	-0.264	0.269766		ATPase	Rv2510c	Rv2510c	-0.26	0.509267
gene855	Rv0818	296.997	0.13406	0.161773	0.35796	0.671553		gene608	Rv0585c	23.5682	0.159142	0.249522	0.38104	0.595957		preprotein translocase subunit YajC	Rv2588c	YajC	-0.264	0.0753505		hypothetical protein	Rv1277	Rv1277	-0.259	0.691094
gene1987	Rv1930c	1.81847	0.133915	0.354205	0.220086	NA		gene1323	LprA	29.5976	0.159111	0.242547	0.370844	0.587439		serine protease	Rv3671c	Rv3671c	-0.263	0.0705422		mutator protein MutT4	Rv3908	MutT4	-0.258	0.446274
gene119	GmhB	21.0539	0.133864	0.251411	0.442509	0.741536		gene412	LpqK	36.2648	0.158854	0.211902	0.349121	0.566841		50S ribosomal protein L25 RplY	Rv1015c	RplY	-0.263	0.435885		alanine and valine rich protein	Rv3212	Rv3212	-0.258	0.301781
gene3820	Rv3677c	203.53	0.133283	0.118691	0.226483	0.552168		gene3245	MoaR1	7.87044	0.158333	0.327635	0.331761	0.552695		integral membrane protein	Rv3335c	Rv3335c	-0.263	0.43962		prophage PhiRv1 protein	Rv1585c	Rv1585c	-0.257	0.542356
gene3615	Rv3471c	1.70597	0.13328	0.350425	0.256968	NA		gene2022	Mce3R	21.0696	0.158041	0.269913	0.384707	0.598519		helicase/secretion neighborhood ATPase	Rv3659c	Rv3659c	-0.262	0.767688		DAK2 domain fusion protein YloV	Rv2974c	YloV	-0.257	0.667625
gene751	RplF	383.858	0.133124	0.1841	0.387374	0.701105		gene3934	Rv3778c	354.919	0.157928	0.155289	0.259147	0.479863		oligopeptide-transport ABC transporter ATP-binding protein OppD	Rv1281c	OppD	-0.262	0.36728		phosphomannomutase PmmB	Rv3308	PmmB	-0.257	0.208776
gene1399	RphA	204.008	0.132824	0.145653	0.310489	0.633365		gene2223	Rv2153c	115.004	0.157908	0.188366	0.323502	0.545461		hypothetical protein	Rv0616c	Rv0616c	-0.262	0.750109		tRNA-Trp		#N/A	-0.257	0.26113
gene643	VapC29	41.7775	0.132696	0.248363	0.444856	0.744338		gene3760	EsxV	7.4573	0.15776	0.336809	0.327153	0.548593		transposase	Rv3430c	Rv3430c	-0.262	0.174908		oxidoreductase	Rv0331	Rv0331	-0.256	0.705952
gene3970	Rv3814c	93.2011	0.132369	0.157335	0.344553	0.659146		gene1812	Q643_01813	19.3131	0.157221	0.30772	0.375765	0.590355		hypothetical protein	Rv2186c	Rv2186c	-0.262	0.531532		segregation and condensation protein ScpB	Rv1710	ScpB	-0.256	0.225096
gene2103	Rv2036	25.4053	0.132157	0.255412	0.453229	0.750152		gene165	PE3	10.1986	0.157211	0.294672	0.384461	0.59838		trk system potassium uptake protein CeoB	Rv2691	CeoB	-0.262	0.294387		hypothetical protein	Rv1815	Rv1815	-0.256	0.18071
gene2988	DipZ	60.087	0.132118	0.266953	0.459772	0.755129		gene114	PE_PGRS1	20.6674	0.157203	0.251263	0.382816	0.597031		DivIVA family protein	Rv1682	Rv1682	-0.261	0.543221		hypothetical protein	Rv0094c	Rv0094c	-0.255	0.887109
gene714	RpsG	219.723	0.131994	0.215472	0.431334	0.733861		gene2940	VapB22	13.4053	0.15688	0.315959	0.356551	0.574343		hypothetical protein	Rv2370c	Rv2370c	-0.261	0.546066		hypothetical protein	Rv3166c	Rv3166c	-0.255	0.327341
gene2251	Rv2183c	78.3609	0.131817	0.165853	0.362952	0.675362		gene2241	IdsA2	70.8341	0.156493	0.186039	0.314154	0.535219		membrane protein	Rv2599	Rv2599	-0.26	0.58403		HemK protein	Rv1300	HemK	-0.255	0.543934
gene839	Rv0802c	24.4383	0.131769	0.232535	0.44572	0.744484		gene2193	Rv2125	170.299	0.15614	0.147895	0.237675	0.458011		NADH pyrophosphatase NudC	Rv3199c	NudC	-0.26	0.421842		DNA gyrase subunit B GyrB	Rv0005	GyrB	-0.255	0.670111
gene2261	TrpD	74.163	0.131506	0.176144	0.385373	0.700097		gene3286	Rv3163c	39.2016	0.155916	0.230005	0.371132	0.587652		protein RecA	Rv2737c	RecA	-0.259	0.694729		hypothetical protein	Rv0612	Rv0612	-0.253	0.726837
gene3846	Rv3700c	79.0582	0.131393	0.215576	0.442601	0.741536		gene1037	Rv0992c	39.7406	0.155388	0.22474	0.371289	0.587657		cation transporter P-type ATPase CtpD	Rv1469	CtpD	-0.257	0.729587		enoyl-CoA hydratase EchA4	Rv0673	EchA4	-0.253	0.455473
gene1862	PE20	5.03249	0.131367	0.348048	0.283832	0.608438		gene2216	YggT	55.6943	0.155176	0.232983	0.385913	0.59918		ketoreductase	Rv2951c	Rv2951c	-0.256	0.471731		hypothetical protein	Rv0185	Rv0185	-0.252	0.770494
gene512	Rv0493c	33.8106	0.13125	0.210957	0.430534	0.73317		gene2001	Rv1944c	11.5062	0.154772	0.289958	0.393072	0.605637		inactive PGL/p-HBAD biosynthesis glycosyltransferase	Rv2958c	Rv2958c	-0.256	0.374947		FkbM family methyltransferase	Rv2956	Rv2956	-0.252	0.52697
gene1792	Rv1739c	23.2675	0.13084	0.219302	0.438801	0.738396		gene3307	Rv3188	12.9767	0.154417	0.315285	0.362265	0.578628		hypothetical protein	Rv1290c	Rv1290c	-0.256	0.181688		hypothetical protein	Rv1117	Rv1117	-0.252	0.280181
gene3304	Rv3181c	9.75362	0.130819	0.301385	0.427693	0.730277		gene3911	Rv3760	4.35827	0.154301	0.356816	0.267862	0.488258		hypothetical protein	Rv0443	Rv0443	-0.256	0.293248		antigen 7 EsxH	Rv0288	EsxH	-0.252	0.526889
gene862	Rv0825c	9.38511	0.130699	0.298593	0.432806	0.734104		gene2641	Rv2548A	76.117	0.154092	0.186485	0.328277	0.549278		hypothetical protein	Rv0332	Rv0332	-0.255	0.399521		proline and threonine rich protein	Rv0312	Rv0312	-0.252	0.669449
gene1093	Rv1045	28.8774	0.130696	0.249253	0.454157	0.750152		gene93	Rv0088	74.5563	0.154081	0.278359	0.400653	0.612397		membrane protein	Rv1417	Rv1417	-0.255	0.335063		OmpR family two-component system response regulator	Rv0757	OmpR_srr	-0.252	0.664885
gene1370	MurA	286.445	0.130569	0.135182	0.286138	0.609931		gene1792	Rv1739c	23.2675	0.154048	0.243967	0.389085	0.602668		hypothetical protein	Rv3819	Rv3819	-0.255	0.439941		hypothetical protein	Rv3267	Rv3267	-0.252	0.246001
gene2046	Rv1985c	17.093	0.130306	0.277058	0.451411	0.750152		gene1862	PE20	5.03249	0.153889	0.373494	0.171891	0.37222		ribosomal RNA small subunit methyltransferase A	Rv1010	Rv1010	-0.253	0.281828		toxin VapC17	Rv2527	VapC17	-0.251	0.385689
gene776	Rv0743c	16.2149	0.130143	0.258001	0.459027	0.754875		gene2993	Rv2879c	448.156	0.153884	0.146137	0.244293	0.463565		transposase	Rv2086	Rv2086	-0.253	0.874647		PE-PGRS family protein PE_PGRS62	Rv3812	PE_PGRS62	-0.251	0.336009
gene2883	LppU	149.392	0.129873	0.208757	0.434074	0.734903		gene3941	Rv3785	107.188	0.153835	0.205403	0.354369	0.572156		uracil phosphoribosyltransferase Upp	Rv3309c	Upp	-0.253	0.388602		cell division protein FtsQ	Rv2151c	FtsQ	-0.251	0.496691
gene3767	Rv3626c	136.403	0.129733	0.154875	0.345447	0.659146		gene3372	Rv3243c	80.2494	0.153662	0.169662	0.29575	0.5198		quinone reductase Qor	Rv1454c	Qor	-0.253	0.246072		alpha-1%2C4 glucanbranching enzyme	Rv3031	Rv3031	-0.251	0.377903
gene2632	AroF	247.131	0.129559	0.17788	0.398191	0.707957		gene81	Rv0078	4.77671	0.153366	0.336224	0.331672	0.552695		homoserine dehydrogenase ThrA	Rv1294	ThrA	-0.253	0.349484		transmembrane protein	Rv3658c	Rv3658c	-0.25	0.204544
gene2404	Rv2331A	9.43814	0.129462	0.284344	0.427254	0.730277		gene3749	FolP	110.993	0.153024	0.214944	0.373272	0.588852		electron transfer flavoprotein alpha subunit FixB	Rv3028c	FixB	-0.252	0.241844		osmoprotectant-transport ABC transporter integral membrane protein ProW	Rv3757c	ProW	-0.249	0.462391
gene1061	RplY	108.864	0.129389	0.185757	0.407593	0.717027		gene3540	GuaB2	399.713	0.152882	0.155831	0.267523	0.488258		phosphoribosylformylglycinamidine synthase II PurL	Rv0803	PurL	-0.252	0.204945		beta-glucosidase BglS	Rv0186	BglS	-0.249	0.732917
gene303	MycP3	808.972	0.129312	0.190599	0.418207	0.72342		gene1606	Rv1545	23.8812	0.152678	0.275805	0.401618	0.613138		ribonuclease HII protein RnhB	Rv2902c	RnhB	-0.251	0.499422		hypothetical protein	Rv2578c	Rv2578c	-0.248	0.546378
gene2662	Rv2569c	24.6371	0.129211	0.226127	0.448143	0.746905		gene1558	Rv1498A	4.63781	0.15258	0.37161	0.163392	0.359914		short-chain dehydrogenase/reductase	Rv2509	Rv2509	-0.251	0.260854		glycosyltransferase	Rv1524	Rv1524	-0.248	0.467129
gene1980	LipD	157.978	0.129185	0.128367	0.277206	0.605902		gene253	FadA2	577.482	0.152529	0.20483	0.372702	0.588679		8-amino-7-oxononanoate synthase BioF1	Rv1569	BioF1	-0.251	0.311394		monooxygenase	Rv3618	Rv3618	-0.248	0.461399
gene1225	Rv1171	37.0981	0.12918	0.257854	0.465597	0.756916		gene1902	BlaI	349.632	0.152325	0.188859	0.333273	0.553292		PE family protein PE26	Rv2519	PE26	-0.251	0.430713		cell division protein FtsX	Rv3101c	FtsX	-0.248	0.469618
gene2890	Rv2791c	1529.83	0.129011	0.122436	0.266149	0.598071		gene2296	Rv2226	119.115	0.152	0.21043	0.367321	0.583804		hypothetical protein	Rv1428c	Rv1428c	-0.25	0.31228		hypothetical protein	Rv1043c	Rv1043c	-0.247	0.722565
gene845	PurF	551.78	0.12897	0.15773	0.353026	0.667582		gene2530	Rne	1932.55	0.151989	0.165964	0.297551	0.521531		chromosome partition protein Smc	Rv2922c	Smc	-0.25	0.160322		DNA repair protein RadA	Rv3585	RadA	-0.247	0.817108
gene1571	Rv1510	34.8523	0.128738	0.238676	0.458426	0.754404		gene321	Rv0309	287.976	0.151764	0.194037	0.347806	0.565904		tRNA pseudouridine synthase B TruB	Rv2793c	TruB	-0.25	0.489553		membrane-anchored mycosin MycP3	Rv0291	MycP3	-0.247	0.0935269
gene3266	PPE52	191.853	0.128715	0.176982	0.390081	0.70377		gene143	Rv0138	30.9999	0.151281	0.248776	0.404621	0.616987		fatty acid-binding protein-like protein	Rv2717c	Rv2717c	-0.248	0.708124		transcription elongation factor GreA	Rv1080c	GreA	-0.246	0.604658
gene559	Rv0537c	231.24	0.128688	0.127235	0.274645	0.603797		gene41	Rv0039c	47.9806	0.151274	0.212714	0.374872	0.589798		mycolyltransferase antigen 85B	Rv1866	85B	-0.248	0.498859		hypothetical protein	Rv0775	Rv0775	-0.245	0.412163
gene3519	AcrA1	74.2972	0.128382	0.201371	0.430164	0.732865		gene4028	EccCb1	789.896	0.151159	0.199358	0.352396	0.570468		catalase-peroxidase-peroxynitritase T KatG	Rv1908c	KatG	-0.248	0.690107		oxidoreductase	Rv0484c	Rv0484c	-0.245	0.295137
gene3817	Nth	152.358	0.128126	0.136169	0.29921	0.620875		gene2605	Rv2515c	20.2546	0.151134	0.275043	0.406244	0.618478		membrane-associated protein	Rv0364	Rv0364	-0.248	0.0942537		phosphate-transport ABC transporter ATP-binding protein PstB	Rv0933	PstB	-0.245	0.361116
gene1307	Rv1254	69.3597	0.128105	0.194456	0.421448	0.72706		gene2361	Rv2296	131.206	0.151028	0.165476	0.293772	0.518822		universal stress protein	Rv2005c	Rv2005c	-0.248	0.747743		carbon-monoxide dehydrogenase medium subunit	Rv0375c	Rv0375c	-0.244	0.643013
gene2589	AccA1	134.546	0.128041	0.154603	0.344928	0.659146		gene1001	VapB9	27.4134	0.15092	0.36747	0.197341	0.403844		lipoprotein LppD	Rv1899c	LppD	-0.248	0.248894		acyl carrier protein MbtL	Rv1344	MbtL	-0.244	0.739887
gene2025	Mce3A	7.08138	0.127815	0.314774	0.411734	0.719362		gene520	Rv0500A	72.782	0.150894	0.216828	0.381995	0.596562		hypothetical protein	Rv1717	Rv1717	-0.247	0.806561		hypothetical protein	Rv2409c	Rv2409c	-0.243	0.39689
gene274	Rv0264c	52.3113	0.127717	0.18939	0.414999	0.720811		gene3630	Rv3488	9.01162	0.150885	0.310692	0.377998	0.592892		hypothetical protein	Rv2797c	Rv2797c	-0.247	0.447849		delta-aminolevulinic acid dehydratase HemB	Rv0512	HemB	-0.243	0.644093
gene2996	PyrH	243.474	0.127509	0.141114	0.320541	0.64259		gene2701	PdxH	14.4539	0.150825	0.292773	0.39446	0.606636		integral membrane protein	Rv3271c	Rv3271c	-0.247	0.27712		6-phosphofructokinase PfkB	Rv2029c	PfkB	-0.242	0.853398
gene501	LprQ	889.857	0.127487	0.106731	0.207868	0.53391		gene31	Rv0029	77.3488	0.150762	0.187114	0.338181	0.55662		acetolactate synthase IlvB	Rv3003c	IlvB	-0.247	0.485829		hypothetical protein	Rv3787c	Rv3787c	-0.241	0.415836
gene1060	Pth	42.429	0.127342	0.208438	0.442154	0.741536		gene1154	MazE3	42.4643	0.150014	0.235378	0.396321	0.607121		hypothetical protein	Rv1211	Rv1211	-0.247	0.165879		antitoxin	Rv3098A	Rv3098A	-0.241	0.539174
gene7	Q643_00008	18.1135	0.127178	0.354931	0.189502	0.506791		gene783	VapC31	30.957	0.149877	0.302937	0.380467	0.595304		transmembrane protein	Rv0235c	Rv0235c	-0.246	0.458264		exodeoxyribonuclease VII large subunit XseA	Rv1108c	XseA	-0.241	0.343577
gene1504	Zwf2	296.108	0.127138	0.140711	0.323832	0.644131		gene3400	Rv3271c	123.933	0.149845	0.169472	0.3133	0.53466		integral membrane protein	Rv0842	Rv0842	-0.246	0.432769		GTRA family protein	Rv3789	Rv3789	-0.24	0.47672
gene1303	Rv1250	47.4549	0.127075	0.198282	0.428391	0.731143		gene600	Cfp30B	86.5798	0.149344	0.181788	0.335669	0.55491		leucyl-tRNA synthetase LeuS	Rv0041	LeuS	-0.246	0.196789		toxin VapC39	Rv2530c	VapC39	-0.24	0.566165
gene3971	Rv3815c	101.896	0.127022	0.138757	0.315914	0.638272		gene2957	Rv2847c	152.344	0.148868	0.185568	0.345851	0.563919		hypothetical protein	Rv0164	Rv0164	-0.246	0.163705		exported protein	Rv0584	Rv0584	-0.24	0.276887
gene2615	Fas	1506.16	0.126946	0.182289	0.40938	0.718522		gene1405	MbtN	189.527	0.147582	0.220886	0.391736	0.604793		hypothetical protein	Rv1413	Rv1413	-0.246	0.241977		ESAT-6 like protein EsxO	Rv2346c	EsxO	-0.24	0.569387
gene597	Rv0574c	17.1671	0.126582	0.257517	0.470689	0.761321		gene2330	Rv2256c	433.068	0.147471	0.146231	0.266384	0.487293		hypothetical protein	Rv0349	Rv0349	-0.245	0.37614		3-hydroxyl-thioester dehydratase	Rv0130	Rv0130	-0.239	0.652106
gene3127	Rv3007c	20.7787	0.125852	0.26546	0.465441	0.756916		gene1982	FadD31	1723.89	0.147234	0.111689	0.175299	0.375992		glutamine synthetase GlnA1	Rv2220	GlnA1	-0.245	0.580054		PE-PGRS family protein PE_PGRS51	Rv3367	PE_PGRS51	-0.239	0.444333
gene1646	HisC1	157.354	0.125742	0.146032	0.34234	0.657752		gene97	CtpA	119.912	0.14693	0.197917	0.359376	0.576897		hypothetical protein	Rv2923c	Rv2923c	-0.245	0.418897		membrane protein	Rv1490	Rv1490	-0.238	0.547187
gene1965	KatG	1103.66	0.125673	0.22281	0.456296	0.751995		gene3993	Rv3837c	124.192	0.146659	0.165981	0.310575	0.532705		acetyl-/propionyl-coenzyme A carboxylase AccE5	Rv3281	AccE5	-0.245	0.374318		lipoprotein LpqH	Rv3763	LpqH	-0.238	0.609866
gene919	PPE13	27.0628	0.125156	0.221894	0.46199	0.755703		gene2750	Rv2652c	9.7188	0.146436	0.324513	0.372111	0.58823		cytochrome C oxidase polypeptide I CtaD	Rv3043c	CtaD	-0.245	0.358828		CRISPR type III-a/mtube-associated ramp protein csm5	Rv2819c	csm5	-0.237	0.512243
gene1257	Rv1204c	75.7434	0.12477	0.171018	0.40023	0.709609		gene1684	Rv1637c	137.491	0.146025	0.160826	0.305647	0.528876		lipoprotein LppK	Rv2116	LppK	-0.244	0.397973		DNA polymerase III DnaN	Rv0002	DnaN	-0.237	0.342628
gene3787	Rv3645	845.695	0.124683	0.144901	0.336897	0.652526		gene3227	FprA	85.6932	0.145727	0.167755	0.320434	0.541716		hypothetical protein	Rv3776	Rv3776	-0.244	0.75486		epoxide hydrolase EphB	Rv1938	EphB	-0.236	0.607173
gene1600	LspA	144.127	0.124651	0.17134	0.396071	0.70587		gene266	PPE2	41.6005	0.145571	0.231385	0.408595	0.621071		enoyl-CoA hydratase EchA12	Rv1472	EchA12	-0.244	0.697179		molybdenum cofactor biosynthesis protein E1 MoaE1	Rv3119	MoaE1	-0.236	0.522357
gene603	Rv0580c	76.7223	0.124623	0.189497	0.427668	0.730277		gene378	Rv0365c	45.8436	0.145535	0.225869	0.404811	0.617031		ribulose-phosphate 3-epimerase Rpe	Rv1408	Rpe	-0.244	0.443925		toxin VapC20	Rv2549c	VapC20	-0.235	0.723517
gene1993	Rv1936	15.798	0.124388	0.24528	0.476122	0.76623		gene237	Rv0229c	70.2754	0.145464	0.256785	0.409724	0.621951		helicase/secretion neighborhood CpaE-like protein Ssd	Rv3660c	Ssd	-0.243	0.790545		tyrosine recombinase xerC	Rv2894c	xerC	-0.235	0.669449
gene4079	Rv3922c	184.212	0.123901	0.193486	0.437319	0.737423		gene1097	Rv1049	15.5335	0.145455	0.274362	0.420993	0.633694		exported protein	Rv0774c	Rv0774c	-0.243	0.255686		hypothetical protein	Rv0333	Rv0333	-0.234	0.58202
gene121	LdtA	62.6761	0.123799	0.183607	0.422845	0.728487		gene424	AckA	89.28	0.145052	0.197901	0.377495	0.592589		hypothetical protein	Rv3836	Rv3836	-0.243	0.457058		transcriptional regulator	Rv1534	Rv1534	-0.234	0.418811
gene3404	PurE	31.1738	0.123602	0.223615	0.471627	0.762164		gene1943	Rv1887	1090.52	0.145016	0.107527	0.153045	0.34617		membrane protein	Rv0007	Rv0007	-0.242	0.594045		transmembrane protein	Rv3435c	Rv3435c	-0.234	0.175101
gene1543	HemZ	82.1077	0.123594	0.169237	0.395662	0.70575		gene2021	VapB35	11.8104	0.144828	0.309701	0.396392	0.607121		integral membrane transporter	Rv2456c	Rv2456c	-0.242	0.257828		tRNA/rRNA methylase SpoU	Rv3366	SpoU	-0.233	0.566161
gene2991	Rv2877c	62.5681	0.12294	0.195096	0.445184	0.744405		gene1539	Rv1481	331.465	0.144225	0.119616	0.199264	0.406262		hypothetical protein	Rv1930c	Rv1930c	-0.242	0.647462		ABC transporter permease YrbE4B	Rv3500c	YrbE4B	-0.232	0.403857
gene2044	CFP21	63.4441	0.122739	0.196683	0.450536	0.749915		gene3377	SahH	1527.88	0.143324	0.125964	0.216816	0.430823		hypothetical protein	Rv1828	Rv1828	-0.242	0.308537		hydrolase	Rv3077	Rv3077	-0.232	0.529823
gene1689	InfC	742.859	0.122543	0.176531	0.413832	0.720747		gene1172	Rv1120c	2.63212	0.143063	0.353386	0.293605	NA		protease II PtrB	Rv0782	PtrB	-0.242	0.348793		transmembrane protein	Rv0882	Rv0882	-0.231	0.672498
gene2083	Rv2020c	14.2124	0.122337	0.273534	0.487667	0.775099		gene897	Rv0856	64.0472	0.142858	0.176913	0.348233	0.566118		secreted alanine rich protein	Rv2700	Rv2700	-0.242	0.228404		hypothetical protein	Rv2468A	Rv2468A	-0.231	0.661675
gene3699	Rv3559c	94.736	0.122162	0.215352	0.467269	0.758952		gene3735	Rv3594	45.5953	0.142536	0.208145	0.396314	0.607121		chorismate-pyruvate lyase	Rv2949c	Rv2949c	-0.241	0.525172		inorganic pyrophosphatase Ppa	Rv3628	Ppa	-0.231	0.577106
gene2131	MazF7	4.677	0.121987	0.32517	0.399739	0.709065		gene1114	Rv1065	322.251	0.142514	0.152206	0.299998	0.523427		ESAT-6 like protein EsxJ	Rv1038c	EsxJ	-0.241	0.690155		N utilization substance protein NusB; overlaps another CDS with the same product name	Rv2533c	Rv2533c	-0.231	0.458547
gene38	Rv0036c	102.181	0.121887	0.136436	0.329062	0.648485		gene1591	Adh	20.8495	0.142185	0.267973	0.426062	0.638262		oxidoreductase	Rv2073c	Rv2073c	-0.241	0.43627		N utilization substance protein NusB; overlaps another CDS with the same product name	Rv2532c	Rv2532c	-0.23	0.487208
gene2139	CobM	11.4896	0.121649	0.273273	0.484168	0.772632		gene1735	Rv1687c	15.3472	0.142162	0.308891	0.401221	0.612777		periplasmic phosphate-binding lipoprotein PstS3	Rv0928	PstS3	-0.241	0.358893		oxidoreductase	Rv2781c	Rv2781c	-0.23	0.562966
gene841	Rv0804	42.9096	0.121491	0.198902	0.45258	0.750152		gene1202	Rv1148c	119.51	0.141591	0.208792	0.392276	0.604979		inorganic polyphosphate/ATP-NAD kinase PpnK	Rv1695	PpnK	-0.24	0.129681		cutinase Cut5a	Rv3724A	Cut5a	-0.228	0.650868
gene1197	Rv1144	28.777	0.121152	0.202513	0.455693	0.751954		gene1222	PPE17	260.674	0.141545	0.222309	0.42145	0.633856		hypothetical protein	Rv1434	Rv1434	-0.24	0.751121		glutamyl-tRNA amidotransferase GatA	Rv3011c	GatA	-0.228	0.431195
gene3153	Rv3035	57.5978	0.120696	0.187272	0.439804	0.739405		gene2493	Rv2409c	69.1718	0.141501	0.211084	0.399497	0.610873		hypothetical protein	Rv2114	Rv2114	-0.239	0.45425		epoxide hydrolase EphA	Rv3617	EphA	-0.228	0.651518
gene1839	EccC5	1879.57	0.120567	0.159838	0.390718	0.70377		gene3114	LeuB	299.976	0.140812	0.201922	0.381823	0.596562		hypothetical protein	Rv1702c	Rv1702c	-0.239	0.756368		membrane acyltransferase	Rv0517	Rv0517	-0.228	0.24908
gene2232	PE_PGRS38	499.885	0.120348	0.159156	0.390236	0.70377		gene2841	Rv2742c	49.417	0.14071	0.222979	0.414063	0.625909		esterase LipW	Rv0217c	LipW	-0.239	0.334251		glycine cleavage system H protein GcvH	Rv1826	GcvH	-0.228	0.331602
gene3008	viuB	121.224	0.120204	0.151085	0.374725	0.687265		gene3151	Rv3033	16.2091	0.140559	0.276663	0.430228	0.642244		carboxylase	Rv1722	Rv1722	-0.239	0.420221		transposase	Rv0606	Rv0606	-0.227	0.803195
gene3821	Rv3678c	130.894	0.120186	0.145352	0.358372	0.671553		gene1639	Rv1593c	101.806	0.140281	0.263517	0.43713	0.646268		hypothetical protein	Rv1919c	Rv1919c	-0.239	0.231722		(3R)-hydroxyacyl-ACP dehydratase subunit HadC	Rv0637	HadC	-0.227	0.26113
gene2600	Q643_02601	28.7885	0.120166	0.353982	0.182229	0.494234		gene4008	Hns	124.433	0.140109	0.182802	0.34853	0.566122		PE family protein PE35	Rv3872	PE35	-0.238	0.747983		transmembrane protein	Rv2144c	Rv2144c	-0.227	0.122998
gene1320	EmbR	17.0768	0.119984	0.256308	0.491995	0.776723		gene107	Rv0102	237.126	0.140077	0.165417	0.332585	0.553292		hypothetical protein	Rv3300c	Rv3300c	-0.238	0.365479		ATP phosphoribosyltransferase HisG	Rv2121c	HisG	-0.226	0.567138
gene2935	Rv2826c	48.4409	0.119969	0.203907	0.463593	0.755962		gene928	PhnB	4.99596	0.139121	0.355724	0.267073	0.488191		4-hydroxy-2-oxovalerate aldolase MhpE	Rv3469c	MhpE	-0.237	0.642084		hypothetical protein	Rv3796	Rv3796	-0.226	0.63457
gene851	Rv0814c	6.25249	0.119827	0.334604	0.330534	0.649052		gene144	Rv0139	106.924	0.13907	0.184524	0.374115	0.589556		hypothetical protein	Rv2305	Rv2305	-0.237	0.374474		hypothetical protein	Rv2114	Rv2114	-0.226	0.541088
gene2609	Q643_02610	41.7662	0.119827	0.351169	0.224192	0.550785		gene2163	TatC	376.164	0.138876	0.161971	0.339854	0.558894		transcriptional regulator	Rv0348	Rv0348	-0.236	0.681719		cobyric acid synthase CobQ1	Rv0255c	CobQ1	-0.226	0.358415
gene2530	Rne	1932.55	0.119143	0.163013	0.416559	0.721872		gene1389	PncB1	48.8821	0.138682	0.210814	0.408594	0.621071		ribonucleoside-diphosphate reductase NrdZ	Rv0570	NrdZ	-0.236	0.775638		two-component system sensor histidine kinase TrcS	Rv1032c	TrcS	-0.226	0.543409
gene2896	Rv2797c	35.4876	0.119143	0.196692	0.460407	0.755245		gene633	VapC28	91.68	0.138679	0.181239	0.373166	0.588852		MCE-family protein Mce1F	Rv0174	Mce1F	-0.235	0.515288		toxin VapC48	Rv3697c	VapC48	-0.225	0.409602
gene1643	Rv1597	167.497	0.118676	0.134413	0.334585	0.651536		gene3085	LipN	292.573	0.13862	0.13586	0.255845	0.476525		O-succinylhomoserine sulfhydrylase MetZ	Rv0391	MetZ	-0.235	0.55292		ATP-dependent DNA helicase	Rv3202c	Rv3202c	-0.225	0.840662
gene3203	LipR	34.1733	0.118555	0.278913	0.483473	0.772228		gene2441	Rv2361c	134.937	0.138586	0.172802	0.355027	0.572552		alanine rich protein	Rv2541	Rv2541	-0.234	0.665766		3-hydroxyacyl-thioester dehydratase HtdX	Rv0241c	HtdX	-0.225	0.41973
gene2416	Q643_02417	20.8908	0.118266	0.357509	0.139728	0.430954		gene1472	RibA2	396.344	0.138515	0.154641	0.313185	0.53466		hypothetical protein	Rv0699	Rv0699	-0.234	0.833082		mannosyltransferase MgtA	Rv0557	MgtA	-0.224	0.540968
gene3973	Rv3817	23.3315	0.117924	0.260683	0.500472	0.780233		gene3100	Rv2983	16.8969	0.137353	0.256583	0.448141	0.656212		transmembrane protein; overlaps another CDS with the same product name	Rv0514	Rv0514	-0.234	0.566438		hypothetical protein	Rv1065	Rv1065	-0.224	0.72365
gene2026	Mce3B	6.3375	0.117795	0.318	0.422133	0.727587		gene3824	Rv3680	554.13	0.13728	0.16037	0.33102	0.552396		formamidopyrimidine-DNA glycosylase Fpg	Rv2924c	Fpg	-0.234	0.43627		esterase/lipase LipP	Rv2463	LipP	-0.223	0.3026
gene2793	Rv2695	15.8305	0.117477	0.270087	0.492157	0.776723		gene3441	Rv3312c	23.7501	0.136923	0.301788	0.420196	0.633404		arginine deiminase ArcA	Rv1001	ArcA	-0.234	0.219046		hypothetical protein	Rv2016	Rv2016	-0.222	0.766438
gene3370	Rv3241c	206.131	0.117156	0.188591	0.455564	0.751954		gene3835	Rv3690	31.6916	0.136908	0.243598	0.441627	0.650614		hypothetical protein	Rv1896c	Rv1896c	-0.234	0.180493		PE-PGRS family protein PE_PGRS21	Rv1087	PE_PGRS21	-0.222	0.665752
gene3495	SpoU	4.56294	0.117135	0.309947	0.445409	0.744405		gene3970	Rv3814c	93.2011	0.136661	0.172612	0.360667	0.57776		MFS transporter%2C MHS family%2C alpha-ketoglutarate permease	Rv3476c	Rv3476c	-0.233	0.65755		3-oxoacyl-[acyl-carrier-protein] synthase 2 KasB	Rv2246	KasB	-0.222	0.540848
gene300	EsxH	313.31	0.116941	0.186139	0.452913	0.750152		gene531	HemC	381.634	0.136458	0.171406	0.359878	0.57722		sugar-binding lipoprotein LpqY	Rv1235	LpqY	-0.233	0.331549		hypothetical protein	Rv0259c	Rv0259c	-0.221	0.763348
gene1986	Rv1929c	154.144	0.116758	0.1493	0.382854	0.697172		gene3741	Rv3600c	180.203	0.136215	0.164267	0.347251	0.56569		oxidoreductase	Rv0044c	Rv0044c	-0.233	0.208478		integral membrane protein	Rv2265	Rv2265	-0.221	0.570216
gene3583	Cut4	23.6388	0.116548	0.241342	0.505967	0.783544		gene2308	Rv2237	49.5513	0.135793	0.203462	0.415758	0.62773		malate dehydrogenase Mez	Rv2332	Mez	-0.232	0.637849		N-acetyltransferase	Rv0730	Rv0730	-0.221	0.464216
gene412	LpqK	36.2648	0.116186	0.185285	0.456083	0.751968		gene225	LipW	30.0911	0.135757	0.224446	0.450571	0.658012		CDP-diacylglycerol-serine O-phosphatidyltransferase PssA	Rv0436c	PssA	-0.232	0.29343		transmembrane serine/threonine-protein kinase A PknA	Rv0015c	PknA	-0.221	0.183603
gene3064	FadD29	2140.33	0.115832	0.13483	0.351993	0.666285		gene348	PE6	5.54435	0.135538	0.338013	0.345462	0.563526		molybdenum-transport ABC transporter integral membrane protein ModB	Rv1858	ModB	-0.231	0.64281		cell division protein sepF	Rv2147c	sepF	-0.221	0.691094
gene2081	Rv2018	45.3352	0.115752	0.19156	0.470474	0.761294		gene2034	Rv1975	3.27266	0.135298	0.359231	0.266104	0.487293		ESAT-6 like protein EsxU	Rv3445c	EsxU	-0.229	0.80917		hypothetical protein	Rv0358	Rv0358	-0.22	0.611176
gene367	PPE7	8.87035	0.11572	0.298442	0.479355	0.768723		gene1572	GmdA	151.467	0.135248	0.158979	0.337203	0.556443		hypothetical protein	Rv1000c	Rv1000c	-0.229	0.721264		PPE family protein PPE59	Rv3429	PPE59	-0.22	0.715055
gene259	Rv0249c	191.703	0.115194	0.146026	0.382086	0.696104		gene3884	Rv3735	48.8252	0.135106	0.192836	0.405477	0.6178		ribosomal-protein-alanine acetyltransferase RimJ	Rv0995	RimJ	-0.228	0.264036		ESX-1 secretion-associated regulator EspR	Rv3849	EspR	-0.22	0.891936
gene3890	Rv3741c	284.275	0.11498	0.245147	0.502271	0.782436		gene3629	LipF	309.286	0.134965	0.264767	0.459369	0.664785		decaprenylphosphoryl-5-phosphoribose synthase	Rv3806c	Rv3806c	-0.228	0.203036		hypothetical protein	Rv2295	Rv2295	-0.22	0.498349
gene2338	Rv2264c	69.9303	0.114944	0.18829	0.468647	0.760259		gene3513	VapB46	47.7354	0.13487	0.24998	0.452294	0.659274		hypothetical protein	Rv2645	Rv2645	-0.228	0.687158		acyl-CoA dehydrogenase FadE22	Rv3061c	FadE22	-0.22	0.734912
gene1778	Rv1726	1.81797	0.114809	0.347343	0.274467	NA		gene2946	RecO	174.808	0.134102	0.216332	0.433874	0.645031		type VII secretion-associated serine protease mycosin	Rv3886c	Rv3886c	-0.228	0.189273		toxin MazF6	Rv1991c	MazF6	-0.219	0.683772
gene575	MenC	30.8989	0.114799	0.209763	0.492514	0.776723		gene3328	LipV	31.6186	0.133682	0.224794	0.437726	0.64664		uracil DNA glycosylase UdgB	Rv1259	UdgB	-0.228	0.578029		ESX-2 secretion system protein EccE2	Rv3885c	EccE2	-0.219	0.30127
gene2788	Rv2690c	101.424	0.114676	0.184564	0.459304	0.754976		gene2118	Ppm1	532.366	0.132607	0.164602	0.360221	0.577528		piperideine-6-carboxylic acid dehydrogenase Pcd	Rv3293	Pcd	-0.228	0.244813		transposase	Rv3770A	Rv3770A	-0.218	0.812912
gene2250	Rv2182c	381.96	0.114268	0.15304	0.398535	0.70824		gene3462	Rv3333c	9.08077	0.132295	0.326837	0.393021	0.605637		hypothetical protein	Rv2828c	Rv2828c	-0.227	0.689819		glucokinase	Rv0650	Rv0650	-0.218	0.677527
gene3174	DinF	51.3432	0.114003	0.17239	0.440678	0.73993		gene411	Rv0398c	14.9109	0.132196	0.306598	0.437137	0.646268		arginyl-tRNA synthetase ArgS	Rv1292	ArgS	-0.227	0.285322		PhoH family protein PhoH1	Rv2368c	PhoH1	-0.218	0.592349
gene2743	Q643_02744	0.861078	0.113842	0.364427	0.0393019	NA		gene2214	Rv2144c	197.398	0.132125	0.16426	0.363717	0.57967		tRNA-Gln		#N/A	-0.226	NA		glycosyltransferase	Rv0225	Rv0225	-0.218	0.258466
gene831	Rv0794c	97.7331	0.113726	0.162817	0.42578	0.730277		gene2394	RocD1	19.5418	0.132017	0.279099	0.461665	0.666849		hypothetical protein	Rv2076c	Rv2076c	-0.226	0.585472		transcriptional regulator WhiB-like WhiB2	Rv3260c	WhiB2	-0.218	0.314919
gene3810	Acs	76.6589	0.11361	0.18309	0.462854	0.755771		gene3862	RecR	136.035	0.13195	0.200716	0.4296	0.641912		exported protein	Rv1761c	Rv1761c	-0.226	0.50562		ESX-5 secretion system protein EccD5	Rv1795	EccD5	-0.218	0.457951
gene3934	Rv3778c	354.919	0.113591	0.14893	0.405225	0.714829		gene852	CysA2	24.3098	0.13171	0.308171	0.37264	0.588679		adenosine deaminase Add	Rv3313c	Add	-0.226	0.658558		hypothetical protein	Rv1518	Rv1518	-0.217	0.856101
gene2470	RpfD	48.8967	0.113405	0.228735	0.511564	0.786943		gene2319	KasB	863.164	0.131685	0.211884	0.434499	0.645104		cell cycle protein MesJ	Rv3625c	MesJ	-0.226	0.720938		antitoxin VapB1	Rv0064A	VapB1	-0.217	0.552409
gene3218	Rv3098B	17.4244	0.11315	0.246147	0.514381	0.788287		gene1771	VapB12	11.0287	0.131527	0.337391	0.368992	0.585714		hypothetical protein	Rv3205c	Rv3205c	-0.226	0.285379		PPE family protein PPE45	Rv2892c	PPE45	-0.217	0.673914
gene560	Rv0538	194.651	0.112931	0.125889	0.321796	0.644077		gene1473	RibH	120.171	0.131383	0.161397	0.349804	0.56723		integral membrane indolylacetylinositol arabinosyltransferase EmbC	Rv3793	EmbC	-0.225	0.345955		meromycolate extension acyl carrier protein AcpM	Rv2244	AcpM	-0.217	0.748471
gene600	Cfp30B	86.5798	0.112906	0.165942	0.434618	0.734903		gene507	Gpm1	110.707	0.131131	0.150641	0.334702	0.554224		ESX-2 secretion system protein EccD2	Rv3887c	EccD2	-0.225	0.270767		integral membrane C-type cytochrome biogenesis protein DipZ	Rv2874	DipZ	-0.216	0.740839
gene1042	Q643_01043	11.3144	0.112245	0.357544	0.130304	0.415391		gene1668	CydB	39.6334	0.131011	0.245785	0.453023	0.659947		DNA ligase LigD	Rv3730c	LigD	-0.224	0.466227		hypothetical protein	Rv1823	Rv1823	-0.216	0.444333
gene510	Rv0492c	45.6187	0.112231	0.202835	0.490296	0.775695		gene129	PE_PGRS2	10.6348	0.130861	0.299436	0.447334	0.655783		hypothetical protein	Rv1914c	Rv1914c	-0.224	0.435885		exported protein	Rv0888	Rv0888	-0.216	0.863839
gene556	MenA	33.7572	0.112053	0.215118	0.504665	0.783187		gene3448	SdhA	87.0548	0.130657	0.217139	0.437121	0.646268		hypothetical protein	Rv1906c	Rv1906c	-0.223	0.307278		hypothetical protein	Rv2433c	Rv2433c	-0.215	0.902809
gene2182	Rv2114	37.6216	0.112041	0.220379	0.508331	0.784523		gene613	Mce2B	7.93692	0.130576	0.315695	0.427145	0.639633		homoserine kinase ThrB	Rv1296	ThrB	-0.223	0.508131		lipoprotein LppF	Rv1921c	LppF	-0.215	0.709346
gene734	RplD	929.496	0.111967	0.175642	0.458544	0.754404		gene2783	ArsB1	144.667	0.130503	0.158255	0.356507	0.574343		cyclopropane-fatty-acyl-phospholipid synthase	Rv3720	Rv3720	-0.222	0.234975		hypothetical protein	Rv0138	Rv0138	-0.215	0.590729
gene2149	Rv2079	52.8694	0.11191	0.190952	0.48124	0.770586		gene3046	PpsB	1851.82	0.130443	0.139219	0.320889	0.541716		ChvD family ATP-binding cassette protein	Rv2477c	Rv2477c	-0.222	0.158732		cysteine synthase A CysK1	Rv2334	CysK1	-0.215	0.470786
gene2270	AsnB	112.179	0.111879	0.175099	0.453178	0.750152		gene3467	Rv3338	37.1636	0.130088	0.24865	0.463701	0.669035		transcriptional regulator Crp	Rv3676	Crp	-0.221	0.230939		UDP-glucose 4-epimerase GalE2	Rv0501	GalE2	-0.215	0.414253
gene2160	Rv2090	8.56879	0.111865	0.277327	0.515727	0.788287		gene1573	EpiA	99.4072	0.130023	0.17382	0.387927	0.601576		transcriptional regulator	Rv1152	Rv1152	-0.221	0.450855		ESAT-6 like protein EsxI	Rv1037c	EsxI	-0.214	0.755838
gene335	UdgA	20.2068	0.111725	0.251367	0.518809	0.791422		gene895	Rv0854	24.1236	0.129926	0.249546	0.466347	0.672093		NAD-dependent glutamate dehydrogenase Gdh	Rv2476c	Gdh	-0.221	0.112661		3-alpha-(or 20-beta)-hydroxysteroid dehydrogenase FabG3	Rv2002	FabG3	-0.214	0.469451
gene826	Rv0789c	16.8314	0.111453	0.271044	0.513016	0.787563		gene823	Rv0787	12.4309	0.129649	0.300966	0.448647	0.656703		elongation factor Tsf	Rv2889c	Tsf	-0.22	0.434565		PPE family protein PPE38	Rv2352c	PPE38	-0.214	0.436783
gene1255	DapE	143.597	0.111243	0.128401	0.347451	0.661202		gene2009	VapB14	9.00726	0.129514	0.312804	0.437994	0.646788		hypothetical protein	Rv2735c	Rv2735c	-0.22	0.794484		oxidoreductase	Rv0139	Rv0139	-0.214	0.493352
gene635	Rv0610c	87.9791	0.111193	0.183012	0.462486	0.755703		gene491	Rv0473	128.017	0.129501	0.161742	0.363702	0.57967		CobI-COBJ fusion protein	Rv2066	Rv2066	-0.22	0.311394		two-component system sensor histidine kinase	Rv0600c	Rv0600c	-0.213	0.92696
gene2193	Rv2125	170.299	0.110417	0.136656	0.375812	0.688485		gene1505	Tal	233.872	0.129329	0.140781	0.313407	0.53466		50S ribosomal protein L21 RplU	Rv2442c	RplU	-0.219	0.36728		hypothetical protein	Rv2774c	Rv2774c	-0.213	0.817947
gene2670	Rv2577	12.5118	0.110299	0.245273	0.525606	0.795461		gene134	FbpC	346.302	0.128658	0.234194	0.478932	0.684316		formate dehydrogenase accessory protein FdhD	Rv2899c	FdhD	-0.219	0.301468		hypothetical protein	Rv3656c	Rv3656c	-0.213	0.777753
gene2766	Rv2668	12.709	0.110125	0.27108	0.519393	0.791682		gene2549	Q643_02550	1.63894	0.128606	0.370295	0.106774	NA		tRNA-Gly		#N/A	-0.219	0.771958		peroxidase BpoA	Rv3473c	BpoA	-0.212	0.438111
gene3875	Rv3726	152.109	0.10997	0.162443	0.441613	0.741176		gene3074	Rv2960c	9.49773	0.128581	0.3058	0.435562	0.645449		transmembrane carbonic anhydrase	Rv3273	Rv3273	-0.219	0.15234		2'-O-methyltransferase TlyA	Rv1694	TlyA	-0.212	0.280181
gene2164	TatA	309.499	0.109933	0.154242	0.426191	0.730277		gene2310	Q643_02311	4.03446	0.128534	0.360923	0.191576	0.397415		xylulokinase XylB	Rv0729	XylB	-0.219	0.57037		50S ribosomal protein L35 RpmI	Rv1642	RpmI	-0.212	0.438755
gene3988	Rv3832c	6.77592	0.109889	0.288097	0.510034	0.785534		gene1715	Rv1667c	15.6142	0.128318	0.264266	0.471368	0.677774		transposase	Rv2087	Rv2087	-0.218	0.822633		ESX-5 secretion system protein EccE5	Rv1797	EccE5	-0.212	0.407046
gene1631	BioD	36.6958	0.109751	0.219537	0.516808	0.788996		gene1264	Rv1211	120.215	0.127882	0.200554	0.44128	0.650388		phosphoserine/threonine phosphatase PstP	Rv0018c	PstP	-0.218	0.398347		secreted antigen 85-B FbpB	Rv1886c	FbpB	-0.212	0.614178
gene1189	Rv1136	2.35967	0.109491	0.338227	0.338277	NA		gene879	LpqR	43.4166	0.127798	0.215235	0.453827	0.660253		malate synthase G GlcB	Rv1837c	GlcB	-0.218	0.332158		membrane protein	Rv2203	Rv2203	-0.211	0.414306
gene522	GalE2	411.999	0.109252	0.119354	0.327487	0.646712		gene395	PyrE	71.8777	0.127774	0.170753	0.385178	0.59901		UDP-glucose 4-epimerase GalE2	Rv0501	GalE2	-0.217	0.35819		OmpR family two-component system sensor histidine kinase	Rv3764c	Rv3764c	-0.21	0.415246
gene728	Rv0696	85.31	0.109237	0.187383	0.488071	0.775374		gene3800	Rv3658c	44.7472	0.126536	0.244362	0.485128	0.688297		inositol-1-monophosphatase SuhB	Rv2701c	SuhB	-0.217	0.361022		PE-PGRS family protein PE_PGRS12	Rv0832	PE_PGRS12	-0.21	0.546378
gene2948	RbfA	275.784	0.108993	0.210588	0.506301	0.783544		gene691	MazE2	92.2517	0.126304	0.195611	0.432908	0.644983		hypothetical protein	Rv2242	Rv2242	-0.217	0.22848		nitronate monooxygenase	Rv0021c	Rv0021c	-0.21	0.446274
gene3969	Rv3813c	71.2616	0.10873	0.190933	0.49541	0.778008		gene1498	PE_PGRS26	58.8695	0.126092	0.218351	0.472127	0.678384		hypothetical protein	Rv0689c	Rv0689c	-0.216	NA		hypothetical protein	Rv0366c	Rv0366c	-0.208	0.786541
gene3227	FprA	85.6932	0.108561	0.151797	0.425006	0.73024		gene1915	ModC	233.756	0.125598	0.156219	0.360558	0.57776		hypothetical protein	Rv0500B	Rv0500B	-0.216	0.543528		hypothetical protein	Rv1948c	Rv1948c	-0.208	0.672112
gene1883	GarA	581.828	0.108533	0.100778	0.274307	0.603539		gene1018	AccD2	25.5993	0.125562	0.25318	0.486893	0.689525		integral membrane protein MviN	Rv3910	MviN	-0.216	0.0703693		hypothetical protein	Rv2512A	Rv2512A	-0.208	0.786541
gene3588	RpoA	652.924	0.108422	0.153572	0.427348	0.730277		gene2090	Q643_02091	568.621	0.125486	0.154918	0.366309	0.583144		polyprenyl-diphosphate synthase GrcC1	Rv0562	GrcC1	-0.216	0.154913		PE-PGRS family protein PE_PGRS42	Rv2487c	PE_PGRS42	-0.208	0.608214
gene1104	Q643_01105	1.31087	0.108312	0.358624	0.0533834	NA		gene431	ThiS	2.91523	0.124692	0.349512	0.296195	0.520343		peptide methionine sulfoxide reductase MsrB	Rv2674	MsrB	-0.216	0.381353		oxidoreductase	Rv1245c	Rv1245c	-0.208	0.55617
gene196	IlvD	353.421	0.107826	0.127179	0.352863	0.667582		gene3955	AccD4	1189.27	0.124673	0.172362	0.405884	0.618176		ESAT-6-like protein EsxB	Rv3874	EsxB	-0.215	0.812333		decaprenol phosphoarabinose-dependent alpha-1%2C3-branching arabinosyltransferase	Rv0236A	Rv0236A	-0.208	0.621254
gene1154	MazE3	42.4643	0.10764	0.214396	0.523874	0.793924		gene1969	Rv1912c	44.6829	0.124239	0.253491	0.484453	0.687943		3-isopropylmalate dehydrogenase LeuB	Rv2995c	LeuB	-0.215	0.429187		toxin VapC13	Rv1838c	VapC13	-0.207	0.63034
gene1430	Rv1373	71.0033	0.107193	0.189717	0.500141	0.780233		gene1571	Rv1510	34.8523	0.123592	0.251819	0.489547	0.691951		alanine rich protein	Rv3912	Rv3912	-0.215	0.549993		hypothetical protein	Rv2023c	Rv2023c	-0.207	0.432346
gene3569	Rv3438	43.8311	0.107003	0.18725	0.495348	0.778008		gene1338	CysD	84.2745	0.123576	0.280575	0.48035	0.685065		hypothetical protein	Rv2190c	Rv2190c	-0.214	0.269379		integral membrane cytochrome D ubiquinol oxidase CydA	Rv1623c	CydA	-0.207	0.38882
gene2837	Rv2738c	9.78779	0.106797	0.288507	0.5132	0.787563		gene2416	Q643_02417	20.8908	0.123096	0.366534	0.140702	0.32862		PE-PGRS family protein PE_PGRS61	Rv3653	PE_PGRS61	-0.213	0.753965		dTDP-4-dehydrorhamnose 3%2C5-epimerase RmlC	Rv3465	RmlC	-0.207	0.310293
gene899	DapC	29.6706	0.106743	0.217978	0.52769	0.796415		gene1700	ArgC	82.9093	0.123053	0.236124	0.500816	0.700193		hypothetical protein	Rv3786c	Rv3786c	-0.213	0.255713		lipoprotein LppG	Rv1946c	LppG	-0.206	0.805874
gene4069	Rv3912	14.9936	0.106529	0.268819	0.533963	0.801124		gene3494	Rv3365c	371.35	0.123014	0.169886	0.406845	0.619147		secreted or membrane protein	Rv2969c	Rv2969c	-0.213	0.27555		PE-PGRS family protein PE_PGRS28	Rv1452c	PE_PGRS28	-0.206	0.738277
gene1866	Rv1810	168.278	0.106433	0.193548	0.514786	0.788287		gene3840	Rv3695	156.631	0.122925	0.149337	0.36154	0.578434		hypothetical protein	Rv1156	Rv1156	-0.213	0.222743		TrkA domain-containing protein	Rv3237c	Rv3237c	-0.206	0.659035
gene50	Rv0048c	38.5051	0.106401	0.238756	0.544839	0.809554		gene626	TcrA	3.34605	0.122834	0.355072	0.289665	0.514052		lipoprotein LppV	Rv2796c	LppV	-0.212	0.479347		NADPH:adrenodoxin oxidoreductase FprB	Rv0886	FprB	-0.206	0.529941
gene616	Mce2D	6.62654	0.106394	0.290815	0.520276	0.792019		gene1666	CydC	53.9452	0.122565	0.247476	0.490049	0.691951		lipoprotein DsbF	Rv1677	DsbF	-0.212	0.408798		arginine decarboxylase	Rv2531c	Rv2531c	-0.206	0.506536
gene2989	MPT70	148.073	0.106141	0.295082	0.504743	0.783187		gene1266	GlgC	273.192	0.12216	0.126278	0.298662	0.521811		5-methyltetrahydropteroyltriglutamate-homocysteine methyltransferase	Rv3015c	Rv3015c	-0.212	0.34239		transposase	Rv0829	Rv0829	-0.204	0.928384
gene3448	SdhA	87.0548	0.106131	0.205483	0.516637	0.788996		gene1531	Rv1473A	12.637	0.122047	0.323225	0.454988	0.661439		DNA polymerase III DnaZ/X	Rv3721c	DnaZ/X	-0.211	0.452665		toxin ParE2	Rv2142c	ParE2	-0.204	0.751838
gene2569	PlsB2	326.381	0.106094	0.17707	0.482563	0.771738		gene3137	EsxQ	5.15511	0.122042	0.337207	0.374526	0.589798		ATPase	Rv2008c	Rv2008c	-0.21	0.71204		adenosylcobinamide kinase/adenosylcobinamide-phosphate guanylyltransferase CobU	Rv0254c	CobU	-0.204	0.520814
gene2726	Rv2631	68.9317	0.106045	0.210815	0.528635	0.797214		gene2546	ClpP2	304.552	0.121857	0.136026	0.329662	0.550678		glycosyltransferase	Rv1526c	Rv1526c	-0.209	0.57857		polyketide synthase Pks12	Rv2048c	Pks12	-0.204	0.613008
gene2053	MazF6	12.3395	0.105955	0.289034	0.51247	0.787074		gene2632	AroF	247.131	0.121758	0.183247	0.436935	0.646268		DNA gyrase subunit A GyrA	Rv0006	GyrA	-0.209	0.687974		PE-PGRS family protein PE_PGRS31	Rv1768	PE_PGRS31	-0.203	0.365658
gene1356	Rv1301	235.588	0.105655	0.161027	0.453784	0.750152		gene2840	PE_PGRS47	79.0937	0.121709	0.189173	0.44617	0.654826		enolase Eno	Rv1023	Eno	-0.209	0.16002		PPE family protein PPE66	Rv3738c	PPE66	-0.202	0.659035
gene2178	PrcB	593.605	0.105171	0.138914	0.408273	0.717566		gene1407	Q643_01408	27.9632	0.121504	0.34146	0.353035	0.57102		GDP-mannose-dependent alpha-(1-2)-phosphatidylinositol mannosyltransferase PimA	Rv2610c	PimA	-0.209	0.236603		UDP-glucose-4-epimerase CpsY	Rv0806c	CpsY	-0.202	0.730882
gene8	Q643_00009	7.26526	0.105152	0.340737	0.312574	0.635686		gene1042	Q643_01043	11.3144	0.121161	0.369668	0.0768076	0.219491		regulatory protein RecX	Rv2736c	RecX	-0.208	0.751173		hypothetical protein	Rv2645	Rv2645	-0.201	0.757556
gene1619	Rv1558	149.948	0.103891	0.157467	0.451442	0.750152		gene46	Rv0044c	46.9751	0.120982	0.202112	0.46133	0.666616		d-3-phosphoglycerate dehydrogenase SerA1	Rv2996c	SerA1	-0.208	0.586211		hypothetical protein	Rv3210c	Rv3210c	-0.201	0.456645
gene3470	MetA	213.904	0.10385	0.146384	0.430924	0.733508		gene2067	Rv2004c	44.2933	0.120941	0.227508	0.489323	0.691944		hypothetical protein	Rv2522c	Rv2522c	-0.208	0.402618		arginine repressor ArgR	Rv1657	ArgR	-0.201	0.50066
gene1262	Rv1209	102.067	0.103817	0.170381	0.479528	0.768723		gene551	Rv0530	235.494	0.120846	0.123784	0.293999	0.518861		hypothetical protein	Rv2239c	Rv2239c	-0.208	0.514862		hypothetical protein	Rv1171	Rv1171	-0.201	0.58952
gene3812	Rv3669	63.0924	0.103539	0.164653	0.471796	0.762164		gene2149	Rv2079	52.8694	0.120758	0.207766	0.469401	0.675987		two-component system sensor histidine kinase	Rv3220c	Rv3220c	-0.207	0.313803		hypothetical protein	Rv1290A	Rv1290A	-0.2	0.876473
gene2953	Rv2843	43.9706	0.103233	0.188554	0.505223	0.783187		gene1847	EsxM	30.788	0.120755	0.245072	0.493984	0.695118		hypothetical protein	Rv2300c	Rv2300c	-0.207	0.565333		cutinase Cut5b	Rv3724B	Cut5b	-0.2	0.786091
gene2120	FxsA	210.108	0.103023	0.189637	0.514882	0.788287		gene1888	GcvB	895.492	0.120681	0.136509	0.335873	0.554965		lipoprotein LpqF	Rv3593	LpqF	-0.207	0.205477		hypothetical protein	Rv3372A	Rv3372A	-0.199	0.869775
gene951	Rv0910	103.291	0.102984	0.15089	0.460146	0.755245		gene1262	Rv1209	102.067	0.120603	0.182928	0.44693	0.65544		inorganic phosphate transporter integral membrane protein PitA	Rv0545c	PitA	-0.207	0.107796		hypothetical protein	Rv3032A	Rv3032A	-0.199	0.709761
gene1259	FadD6	126.653	0.10277	0.168313	0.48315	0.772033		gene1020	Rv0976c	43.7953	0.120469	0.221863	0.490786	0.691999		acetohydroxyacid synthase IlvX	Rv3509c	IlvX	-0.206	0.407607		fatty-acid-CoA ligase FadD4	Rv0214	FadD4	-0.199	0.689757
gene1371	Q643_01372	22595.7	0.10266	0.351695	0.196652	0.517611		gene639	Rv0614	3.16268	0.120093	0.348745	0.32388	0.545461		threonine synthase ThrC	Rv1295	ThrC	-0.206	0.399791		anti-sigma factor RslA	Rv0736	RslA	-0.199	0.50416
gene1411	Rv1351	15.254	0.102614	0.259448	0.550739	0.814532		gene627	Rv0603	1.84437	0.119971	0.363995	0.181374	NA		pseudouridine synthase	Rv1711	Rv1711	-0.205	0.367335		transcriptional regulator TetR/AcrR-family	Rv0328	Rv0328	-0.199	0.539429
gene247	LpqI	193.069	0.102411	0.161858	0.468915	0.760259		gene1619	Rv1558	149.948	0.119826	0.16791	0.411265	0.623154		fructose-bisphosphate aldolase Fba	Rv0363c	Fba	-0.205	0.14417		O-antigen/lipopolysaccharide transport ABC transporter ATP-binding protein RfbE	Rv3781	RfbE	-0.199	0.659884
gene2971	Rv2859c	65.6923	0.102359	0.188841	0.515548	0.788287		gene95	Rv0090	9.32724	0.119677	0.316922	0.455575	0.661542		dTDP-Rha:alpha-D-GlcNAc-pyrophosphate polyprenol%2C alpha-3-L-rhamnosyltransferase WbbL1	Rv3265c	WbbL1	-0.204	0.228321		protein O-mannosyltransferase	Rv1002c	Rv1002c	-0.199	0.57552
gene2630	AroB	126.381	0.102303	0.141159	0.427574	0.730277		gene473	MazE1	4.05153	0.119646	0.341065	0.367332	0.583804		uroporphyrinogen decarboxylase HemE	Rv2678c	HemE	-0.204	0.345281		hypothetical protein	Rv2172c	Rv2172c	-0.199	0.595574
gene258	SdhA_1	544.318	0.102044	0.132082	0.396097	0.70587		gene2242	MptA	116.094	0.119596	0.143537	0.351449	0.569416		arylformamidase	Rv1716	Rv1716	-0.203	0.536529		PE family protein PE17	Rv1646	PE17	-0.199	0.591178
gene1222	PPE17	260.674	0.102019	0.213445	0.526722	0.795874		gene2039	MPT64	540.671	0.11946	0.159135	0.408044	0.620726		osmoprotectant transport ABC transporter ATP-binding protein ProV	Rv3758c	ProV	-0.203	0.549993		hypothetical protein	Rv1735Ac	Rv1735Ac	-0.198	0.880669
gene2074	Rv2011c	3.90122	0.101866	0.307274	0.502911	0.782978		gene795	OmpR_shk	207.856	0.118707	0.146631	0.377332	0.592575		hypothetical protein	Rv1929c	Rv1929c	-0.203	0.716362		RNA-directed DNA polymerase	Rv0071	Rv0071	-0.198	0.838507
gene1436	PyrR	61.6326	0.101833	0.197265	0.531204	0.799737		gene1813	Q643_01814	302.148	0.118704	0.16241	0.412273	0.624435		lipase/esterase LipN	Rv2970c	LipN	-0.203	0.283117		hypothetical protein	Rv2237A	Rv2237A	-0.198	0.579972
gene2792	Rv2694c	178.797	0.101537	0.201104	0.533166	0.800432		gene1714	Cyp139	34.2054	0.118417	0.234733	0.507007	0.705384		antitoxin MazE9	Rv2801A	MazE9	-0.202	0.805173		hypothetical protein	Rv3190c	Rv3190c	-0.198	0.508326
gene382	Rv0369c	12.3558	0.101403	0.272886	0.551863	0.814982		gene703	FadE8	190.299	0.118079	0.175112	0.444492	0.652864		TVP38/TMEM64 family membrane protein	Rv0625c	Rv0625c	-0.202	0.416027		membrane protein	Rv0008c	Rv0008c	-0.197	0.37875
gene3471	Rv3342	133.49	0.101325	0.19999	0.526567	0.795874		gene1628	Rv1567c	17.2302	0.117876	0.298218	0.488324	0.690786		two-component system sensor histidine kinase MprB	Rv0982	MprB	-0.202	0.480805		alanine and arginine rich protein	Rv2731	Rv2731	-0.197	0.440392
gene3452	Rv3322c	1.95328	0.101287	0.346839	0.263894	NA		gene3463	Rv3334	23.1645	0.117227	0.268754	0.502738	0.701601		cell surface lipoprotein MPT83 (lipoprotein P23)	Rv2873	MPT83	-0.202	0.63867		cation transporter P-type ATPase CtpJ	Rv3743c	CtpJ	-0.196	0.767416
gene1485	Rv1428c	57.8068	0.100856	0.170147	0.493054	0.77703		gene2987	Rv2873A	5.07767	0.117056	0.34468	0.361197	0.578127		trehalose-6-phosphate phosphatase OtsB2	Rv3372	OtsB2	-0.201	0.374649		rhamnosyl transferase WbbL2	Rv1525	WbbL2	-0.196	0.514407
gene2494	Rv2410c	91.711	0.100169	0.187345	0.52229	0.792384		gene1616	FrdD	1.48456	0.116915	0.36022	0.197422	NA		membrane protein	Rv1231c	Rv1231c	-0.201	0.572906		hypothetical protein	Rv3311	Rv3311	-0.196	0.703934
gene55	RpsF	54.4944	0.0999271	0.236541	0.560976	0.819203		gene2742	Q643_02743	22.4899	0.116832	0.364426	0.0994166	0.261856		hypothetical protein	Rv1676	Rv1676	-0.201	0.283681		alanine and arginine and proline rich transmembrane protein	Rv3604c	Rv3604c	-0.196	0.501411
gene3312	Q643_03313	58.7957	0.0997217	0.341405	0.307118	0.629838		gene1059	Pks16	175.061	0.11674	0.241353	0.502241	0.701452		glucosyl-3-phosphoglycerate phosphatase GpgP	Rv2419c	GpgP	-0.2	0.43627		AFG1-family ATPase	Rv2670c	Rv2670c	-0.195	0.714322
gene3872	Cut5a	24.4595	0.0995669	0.226868	0.562317	0.819203		gene1447	RpoZ	262.602	0.116594	0.151739	0.393314	0.605736		hypothetical protein	Rv2491	Rv2491	-0.2	0.836354		methyltransferase	Rv0224c	Rv0224c	-0.195	0.581131
gene1387	GlgP	405.043	0.0992164	0.132202	0.412349	0.720109		gene1882	GcvH	117.512	0.116449	0.147718	0.382048	0.596562		hypothetical protein	Rv1509	Rv1509	-0.2	0.337292		glucosyl-3-phosphoglycerate phosphatase GpgP	Rv2419c	GpgP	-0.195	0.50613
gene905	MoaC2	206.862	0.0990748	0.137922	0.431583	0.733861		gene389	Rv0376c	13.4406	0.116232	0.278915	0.512936	0.710148		ATP synthase A chain AtpB	Rv1304	AtpB	-0.2	0.598079		spermidine synthase SpeE	Rv2601	SpeE	-0.195	0.563895
gene2365	Rv2300c	20.3156	0.0988053	0.245817	0.567131	0.822014		gene1500	Rv1443c	49.4809	0.116209	0.199023	0.472933	0.678779		phosphoglucomutase PgmA	Rv3068c	PgmA	-0.2	0.404499		transcriptional regulator GntR-family	Rv3060c	Rv3060c	-0.195	0.733637
gene1869	Rv1813c	2.11149	0.098669	0.343143	0.327184	NA		gene2458	MbtG	105.358	0.115734	0.247416	0.508201	0.705886		hypothetical protein	Rv1732c	Rv1732c	-0.2	0.252608		anion transporter ATPase; overlaps another CDS with the same product name	Rv3680	Rv3680	-0.195	0.31571
gene1196	Mcr	54.8213	0.0986264	0.177665	0.523503	0.793846		gene605	VapC26	48.4889	0.115199	0.204371	0.494164	0.695118		cutinase Cut5a	Rv3724A	Cut5a	-0.199	0.657377		acetyl-CoA acyltransferase FadA2	Rv0243	FadA2	-0.195	0.611176
gene1426	Rv1367c	61.9855	0.0985751	0.178778	0.52013	0.792019		gene628	LpqO	29.8749	0.115197	0.242447	0.51925	0.715017		F420 biosynthesis protein FbiC	Rv1173	FbiC	-0.199	0.447591		hypothetical protein	Rv0184	Rv0184	-0.194	0.826419
gene653	VapC5	52.9492	0.0982293	0.209971	0.555008	0.817066		gene662	Q643_00663	29.8413	0.115127	0.364265	0.149112	0.341432		ABC macrolide transporter ATP-binding protein	Rv1667c	Rv1667c	-0.199	0.504927		OmpR family two-component system sensor histidine kinase	Rv0758	OmpR_shk	-0.194	0.767416
gene617	LprL	4.4979	0.0980803	0.302033	0.527064	0.795874		gene1857	PPE29	10.7628	0.114712	0.304526	0.495999	0.695996		RNA methyltransferase	Rv3579c	Rv3579c	-0.198	0.174546		polyketide synthase Pks13	Rv3800c	Pks13	-0.193	0.31571
gene2467	Rv2386A	30.8957	0.0980144	0.252525	0.562729	0.819203		gene2995	Frr	199.009	0.114628	0.132887	0.350225	0.567673		transcriptional regulator Lrp/AsnC-family	Rv2779c	Rv2779c	-0.198	0.812497		hypothetical protein	Rv2019	Rv2019	-0.192	0.791804
gene82	Rv0078A	168.345	0.0979678	0.155422	0.481513	0.770703		gene2942	UgpC	16.1107	0.114293	0.293262	0.496523	0.696379		ATPase	Rv2510c	Rv2510c	-0.197	0.594045		sulfatase	Rv0296c	Rv0296c	-0.192	0.474168
gene3131	GatA	72.608	0.0977792	0.199543	0.559095	0.819203		gene851	Rv0814c	6.25249	0.114262	0.34324	0.301243	0.524169		cytidylate kinase Cmk	Rv1712	Cmk	-0.197	0.435262		membrane protein	Rv2254c	Rv2254c	-0.191	0.891422
gene206	Zmp1	326.788	0.0976743	0.0981576	0.29771	0.619548		gene2436	PPE40	149.994	0.114191	0.202693	0.487887	0.690678		30S ribosomal protein S2 RpsB	Rv2890c	RpsB	-0.197	0.528558		alternative RNA polymerase sigma factor SigL	Rv0735	SigL	-0.191	0.660591
gene3893	Rv3744	54.353	0.0975824	0.203336	0.55953	0.819203		gene1832	Rv1776c	5.56344	0.114185	0.323278	0.461278	0.666616		ATP-dependent DNA helicase II UvrD1	Rv0949	UvrD1	-0.197	0.480803		transmembrane protein	Rv2600	Rv2600	-0.191	0.661518
gene3063	Rv2949c	582.824	0.0973126	0.159715	0.50231	0.782436		gene3805	DppD	66.6468	0.113809	0.175403	0.459115	0.664745		methoxy mycolic acid synthase 1 MmaA1	Rv0645c	MmaA1	-0.197	0.517499		hypothetical protein	Rv2805	Rv2805	-0.19	0.57552
gene3463	Rv3334	23.1645	0.0972502	0.244953	0.573759	0.825782		gene2871	Rv2772c	45.1361	0.113449	0.196873	0.485955	0.688705		hydrolase	Rv0045c	Rv0045c	-0.196	0.519739		transcriptional regulator LrpA	Rv3291c	LrpA	-0.189	0.713479
gene662	Q643_00663	29.8413	0.097048	0.348508	0.198705	0.520499		gene2248	Rv2180c	24.6123	0.113215	0.253691	0.528171	0.720831		6-phosphogluconate dehydrogenase%2Cdecarboxylating Gnd2	Rv1122	Gnd2	-0.196	0.178517		secreted protein	Rv1269c	Rv1269c	-0.189	0.669518
gene205	Rv0197	298.705	0.0966711	0.231015	0.567137	0.822014		gene529	Rv0508	11.3684	0.112944	0.28331	0.515654	0.712367		dihydrolipoamide dehydrogenase	Rv0794c	Rv0794c	-0.196	0.344078		bacteriocin biosynthesis cyclodehydratase domain-containing protein	Rv3196	Rv3196	-0.188	0.80748
gene396	Rv0383c	498.3	0.0963971	0.156588	0.486653	0.774751		gene2111	Rv2044c	6.91813	0.112941	0.315345	0.476503	0.682293		hypothetical protein	Rv1907c	Rv1907c	-0.195	0.813074		transcriptional regulator Mce2R	Rv0586	Mce2R	-0.188	0.826193
gene3158	Rv3040c	28.0019	0.0963732	0.200839	0.550548	0.814532		gene3515	Rv3387	4.19225	0.112709	0.33837	0.394609	0.606636		membrane protein	Rv3760	Rv3760	-0.195	0.597167		hypothetical protein	Rv1154c	Rv1154c	-0.188	0.649979
gene1735	Rv1687c	15.3472	0.0963001	0.281814	0.560103	0.819203		gene883	Rv0842	17.2872	0.112557	0.26316	0.51964	0.715298		transmembrane alanine and valine and leucine rich protein	Rv2571c	Rv2571c	-0.195	0.425108		penicillin-binding protein DacB2	Rv2911	DacB2	-0.188	0.611176
gene3124	Rv3004	22.518	0.0962256	0.239945	0.570102	0.824413		gene2720	Rv2625c	9.54351	0.112421	0.299842	0.490805	0.691999		secreted protein	Rv0024	Rv0024	-0.195	0.332538		transmembrane protein	Rv1591	Rv1591	-0.188	0.495648
gene817	PurC	64.1908	0.0962168	0.167415	0.517697	0.790039		gene3444	DeoA	38.0259	0.112207	0.202809	0.490747	0.691999		NAD+ diphosphatase	Rv3200c	Rv3200c	-0.195	0.43627		ornithine carbamoyltransferase%2C anabolic ArgF	Rv1656	ArgF	-0.188	0.620639
gene2247	Rv2179c	14.0629	0.0960904	0.238424	0.57907	0.830491		gene2468	Rv2387	201.304	0.112206	0.187348	0.474626	0.680327		transmembrane protein	Rv0401	Rv0401	-0.195	0.498362		hypothetical protein	Rv3129	Rv3129	-0.186	0.819233
gene1733	Rv1685c	12.9164	0.0960222	0.264737	0.577823	0.829634		gene2318	KasA	1167.15	0.112033	0.219528	0.512893	0.710148		4-aminobutyrate aminotransferase GabT	Rv2589	GabT	-0.195	0.288394		deoxyribonuclease TatD	Rv1008	TatD	-0.186	0.680068
gene2908	Rv2808	11.8634	0.0959628	0.271592	0.574101	0.825836		gene2421	Rv2345	108.018	0.111938	0.173261	0.4531	0.659947		integral membrane protein	Rv3217c	Rv3217c	-0.195	0.2877		methanol dehydrogenase transcriptional regulator MoxR2	Rv3692	MoxR2	-0.186	0.720927
gene700	Rv0669c	85.2408	0.0959335	0.193188	0.548914	0.813402		gene936	Rv0895	11.2534	0.111928	0.271093	0.540026	0.729158		short-chain Z-isoprenyl diphosphate synthase	Rv1087A	Rv1087A	-0.194	0.883512		maf-like protein	Rv3282	Rv3282	-0.185	0.665752
gene2701	PdxH	14.4539	0.0958164	0.261921	0.573303	0.825616		gene2681	YajC	107.101	0.111181	0.171842	0.457757	0.663704		hypothetical protein	Rv2084	Rv2084	-0.194	0.402643		transcriptional regulator TetR-family	Rv0681	Rv0681	-0.185	0.200894
gene2888	FadE21	286.87	0.0952072	0.178594	0.535491	0.801251		gene3109	Q643_03110	7.72877	0.111142	0.363899	0.113203	0.283749		methylcitrate synthase PrpC	Rv1131	PrpC	-0.193	0.780165		hypothetical protein	Rv3850	Rv3850	-0.184	0.799532
gene3785	Q643_03786	4.54544	0.0951786	0.344732	0.271387	0.601137		gene3214	Rv3095	176.299	0.110973	0.238113	0.524278	0.71833		hypothetical protein	Rv2926c	Rv2926c	-0.193	0.394485		cell filamentation protein Fic	Rv3641c	Fic	-0.183	0.834733
gene277	NarU	4.16417	0.0949263	0.317249	0.499626	0.780233		gene3780	Rv3639c	1.48121	0.10999	0.357387	0.249333	NA		glutamine synthetase GlnA2	Rv2222c	GlnA2	-0.193	0.160432		oxidoreductase	Rv2129c	Rv2129c	-0.183	0.532941
gene3558	Q643_03559	110.901	0.0948106	0.154981	0.488952	0.775695		gene3078	PurU	16.9447	0.109866	0.271604	0.531411	0.723194		integral membrane protein	Rv3454	Rv3454	-0.193	0.652873		lipoprotein LpqW	Rv1166	LpqW	-0.183	0.271098
gene2505	NadD	57.9764	0.094753	0.194117	0.550534	0.814532		gene3376	Tmk	129.331	0.109838	0.169116	0.451315	0.658365		fatty-acid-AMP ligase FadD29	Rv2950c	FadD29	-0.191	0.484185		ornithine aminotransferase RocD1	Rv2322c	RocD1	-0.182	0.728872
gene2895	LppV	26.2041	0.0946984	0.202048	0.560303	0.819203		gene1428	Rv1371	44.5093	0.109647	0.21714	0.521155	0.715955		MCE-family protein Mce2F	Rv0594	Mce2F	-0.191	0.465604		resolvase	Rv0921	Rv0921	-0.182	0.762692
gene2208	Rv2140c	27.9473	0.0943138	0.236396	0.583542	0.833476		gene4004	Rv3848	29.5522	0.109381	0.233279	0.533931	0.725738		periplasmic phosphate-binding lipoprotein PstS2	Rv0932c	PstS2	-0.191	0.276028		type VII secretion-associated serine protease mycosin	Rv3886c	Rv3886c	-0.182	0.364605
gene896	Far	43.8299	0.0942565	0.196074	0.556245	0.817631		gene3828	Rv3684	244.141	0.108923	0.119489	0.336722	0.555889		phosphopantetheine adenylyltransferase KdtB	Rv2965c	KdtB	-0.19	0.542658		hypothetical protein	Rv2297	Rv2297	-0.182	0.466313
gene3758	EphA	76.3287	0.0941088	0.180961	0.538524	0.803908		gene1298	Rv1245c	91.226	0.108563	0.198255	0.507854	0.70566		hypothetical protein	Rv2226	Rv2226	-0.19	0.665265		cytochrome P450 137 Cyp137	Rv3685c	Cyp137	-0.182	0.709761
gene712	Rv0681	110.01	0.0940039	0.141352	0.465395	0.756916		gene2528	RplU	101.079	0.107987	0.211032	0.516656	0.712835		DNA ligase LigA	Rv3014c	LigA	-0.19	0.354226		glucosamine-fructose-6-phosphate aminotransferase GlmS	Rv3436c	GlmS	-0.182	0.591022
gene1254	DapD	172.368	0.0940006	0.130409	0.433702	0.734903		gene2939	VapC22	17.097	0.107741	0.277477	0.541001	0.730028		membrane protein	Rv1508c	Rv1508c	-0.19	0.520737		ribonuclease HII protein RnhB	Rv2902c	RnhB	-0.182	0.688331
gene3137	EsxQ	5.15511	0.0939014	0.311925	0.521725	0.792384		gene505	Rv0487	67.7332	0.107717	0.189535	0.497168	0.696473		hypothetical protein	Rv1120c	Rv1120c	-0.189	0.841922		transcription antitermination protein NusG	Rv0639	NusG	-0.182	0.669449
gene2866	Rv2767c	7.31619	0.0935173	0.295163	0.553345	0.815556		gene3713	Rv3572	43.5669	0.10677	0.223154	0.537047	0.727251		transcriptional regulator	Rv1719	Rv1719	-0.189	0.479154		oxidoreductase	Rv3727	Rv3727	-0.181	0.73406
gene1981	Rv1924c	39.2851	0.0934844	0.224356	0.581791	0.832363		gene642	VapB29	51.7327	0.10655	0.262835	0.545076	0.733738		alanine and proline rich protein	Rv3903c	Rv3903c	-0.189	0.451178		sugar transferase	Rv1516c	Rv1516c	-0.181	0.639397
gene1606	Rv1545	23.8812	0.0932454	0.2495	0.585851	0.834238		gene3893	Rv3744	54.353	0.106547	0.216256	0.531159	0.723194		hypothetical protein	Rv2183c	Rv2183c	-0.189	0.256833		ABC transporter permease YrbE4A	Rv3501c	YrbE4A	-0.181	0.450442
gene379	Rv0366c	15.7703	0.0930172	0.229681	0.585041	0.834238		gene521	Rv0500B	24.0101	0.106114	0.303316	0.517009	0.712835		transmembrane protein	Rv3277	Rv3277	-0.188	0.450934		GTP-binding protein Obg	Rv2440c	Obg	-0.181	0.751194
gene2961	Rv2851c	119.781	0.0928938	0.145183	0.482241	0.771545		gene2469	HemN	123.862	0.105921	0.157322	0.455357	0.661475		chorismate mutase	Rv0948c	Rv0948c	-0.187	0.361658		ESX-3 secretion system protein EccD3	Rv0290	EccD3	-0.181	0.343084
gene170	Rv0164	305.2	0.0928472	0.153147	0.497265	0.779127		gene4073	Rv3916c	205.985	0.105836	0.171875	0.479226	0.68448		ABC transporter ATP-binding protein	Rv3041c	Rv3041c	-0.187	0.332538		tRNA-Thr		#N/A	-0.18	0.898593
gene3766	MesJ	75.1252	0.0926428	0.190587	0.55904	0.819203		gene3102	MutT1	45.8818	0.105129	0.212207	0.534037	0.725738		hypothetical protein	Rv1062	Rv1062	-0.187	0.565773		antitoxin MazE5	Rv1943c	MazE5	-0.18	0.749812
gene3925	Q643_03926	4.44661	0.0922395	0.339243	0.332802	0.651535		gene1535	Rv1477	286.62	0.105012	0.156014	0.447601	0.655923		hypothetical protein	Rv2360c	Rv2360c	-0.187	0.49479		hypothetical protein	Rv3415c	Rv3415c	-0.18	0.796183
gene3491	Rv3362c	59.3481	0.092045	0.190909	0.560497	0.819203		gene3166	NrdF2	248.886	0.104873	0.204839	0.526411	0.719197		toxin VapC17	Rv2527	VapC17	-0.186	0.498362		hypothetical protein	Rv0756c	Rv0756c	-0.18	0.566161
gene2485	Rv2401A	3.65749	0.0919254	0.31841	0.506907	0.78355		gene1975	PPE35	114.408	0.104637	0.172499	0.484489	0.687943		oligopeptide-transport ABC transporter integral membrane protein OppB	Rv1283c	OppB	-0.186	0.541711		peptide synthetase Nrp	Rv0101	Nrp	-0.18	0.492556
gene89	HycD	31.3773	0.0918334	0.312558	0.509686	0.785314		gene2959	CobO	55.4202	0.104553	0.222333	0.548444	0.73696		glutamine synthetase GlnA4	Rv2860c	GlnA4	-0.185	0.365581		50S ribosomal protein L36 RpmJ	Rv3461c	RpmJ	-0.18	0.688373
gene2101	ArsR	11.0197	0.0917772	0.295593	0.552223	0.814982		gene3302	Rv3179	11.5383	0.104516	0.293542	0.542676	0.731772		aminoglycoside 3'-phosphotransferase	Rv3817	Rv3817	-0.183	0.658558		GTP-binding protein EngA	Rv1713	EngA	-0.18	0.439912
gene193	MymT	9.26543	0.0917275	0.305559	0.535378	0.801251		gene3068	Rv2954c	249.138	0.104176	0.164086	0.480852	0.685273		hypothetical protein	Rv2568c	Rv2568c	-0.183	0.501549		integral membrane nitrite extrusion protein NarK3	Rv0261c	NarK3	-0.179	0.863671
gene1718	Rv1670	11.2203	0.091643	0.281018	0.582081	0.832363		gene2019	Rv1961	25.4867	0.104134	0.294906	0.520944	0.715955		50S ribosomal protein L28 RpmB1	Rv0105c	RpmB1	-0.182	NA		helicase/secretion neighborhood TadE-like protein	Rv3654c	Rv3654c	-0.179	0.672112
gene2244	PknL	49.286	0.0915909	0.220427	0.586629	0.834238		gene2944	UgpE	9.35016	0.104052	0.309614	0.514756	0.71164		toxin VapC32	Rv1114	VapC32	-0.182	0.589846		PE-PGRS family protein PE_PGRS49	Rv3344c	PE_PGRS49	-0.179	0.826193
gene1511	Qor	56.0974	0.0915288	0.175593	0.540793	0.805726		gene838	Rv0801	21.3145	0.104014	0.255465	0.5536	0.741574		transmembrane protein	Rv3346c	Rv3346c	-0.182	0.724173		lipoprotein LpqB	Rv3244c	LpqB	-0.179	0.382204
gene2698	SnoP	46.5103	0.0914518	0.176429	0.538063	0.803846		gene2500	Eis	30.5541	0.103718	0.258608	0.555503	0.742106		long-chain-fatty-acid-CoA ligase FadD12	Rv1427c	FadD12	-0.182	0.641363		peptidoglycan hydrolase	Rv1477	Rv1477	-0.179	0.732828
gene1506	Tkt	514.994	0.0912142	0.116211	0.40244	0.711169		gene870	Q643_00871	16.7917	0.103352	0.356793	0.222012	0.437972		hypothetical protein	Rv0495c	Rv0495c	-0.182	0.276517		phosphoribosylaminoimidazole-succinocarboxamide synthase PurC	Rv0780	PurC	-0.177	0.585193
gene3863	Rv3716c	96.1678	0.0909201	0.199993	0.577226	0.82923		gene3431	GlpD2	150.489	0.103192	0.167945	0.484427	0.687943		hypothetical protein	Rv2061c	Rv2061c	-0.182	0.388952		1%2C4-dihydroxy-2-naphthoate octaprenyltransferase MenA	Rv0534c	MenA	-0.177	0.58952
gene1244	Rv1191	35.8266	0.090794	0.207665	0.581489	0.832363		gene263	NirD	8.34346	0.103143	0.325087	0.481459	0.685628		hydrolase	Rv3591c	Rv3591c	-0.181	0.635806		lipoprotein LprC	Rv1275	LprC	-0.177	0.603755
gene473	MazE1	4.05153	0.0907034	0.317457	0.492124	0.776723		gene3830	Cyp137	96.4727	0.103108	0.165143	0.484246	0.687943		antitoxin VapB35	Rv1962A	VapB35	-0.181	0.761343		oxidoreductase	Rv3352c	Rv3352c	-0.176	0.864152
gene2061	Rv1998c	16.2938	0.0898943	0.252778	0.603002	0.843925		gene514	Rv0495c	169.742	0.102854	0.142454	0.432484	0.644608		electron transfer flavoprotein beta subunit FixA	Rv3029c	FixA	-0.181	0.421812		periplasmic sugar-binding lipoprotein UspC	Rv2318	UspC	-0.176	0.747095
gene483	Rv0466	214.224	0.0897996	0.144535	0.492252	0.776723		gene1051	PABD	66.9428	0.102465	0.214383	0.54509	0.733738		transmembrane protein	Rv3669	Rv3669	-0.181	0.414044		hypothetical protein	Rv3242c	Rv3242c	-0.176	0.82907
gene4049	PPE69	54.7504	0.0893576	0.219627	0.597256	0.841159		gene1322	Rv1269c	9.74704	0.102313	0.306072	0.525892	0.718744		sugar transferase	Rv1516c	Rv1516c	-0.18	0.591289		integral membrane transporter	Rv1672c	Rv1672c	-0.176	0.700264
gene1509	PE_PGRS28	5.05108	0.0893499	0.318454	0.505243	0.783187		gene1123	FadA3	405.743	0.102239	0.119488	0.359099	0.576712		nicotinate-nucleotide adenylyltransferase NadD	Rv2421c	NadD	-0.18	0.354551		(3R)-hydroxyacyl-ACP dehydratase subunit HadA	Rv0635	HadA	-0.176	0.69878
gene2088	Q643_02089	7.92364	0.0890393	0.281733	0.587024	0.83435		gene525	Rv0504c	31.1512	0.101675	0.238246	0.557135	0.74317		hypothetical protein	Rv0185	Rv0185	-0.179	0.816943		adenylate kinase Adk	Rv0733	Adk	-0.176	0.659884
gene1301	Rv1248c	1004.97	0.0887983	0.118378	0.436777	0.737346		gene1973	AceAb	212.145	0.101664	0.189486	0.525315	0.718506		toxin VapC43	Rv2872	VapC43	-0.179	0.629558		transcriptional regulator	Rv3183	Rv3183	-0.175	0.848169
gene1512	Rv1455	13.8453	0.0887812	0.261933	0.606992	0.84617		gene3047	PpsC	2732.43	0.10165	0.160886	0.476805	0.682293		hypothetical protein	Rv0049	Rv0049	-0.179	0.542378		hypothetical protein	Rv2311	Rv2311	-0.175	0.876918
gene587	Rv0565c	28.4773	0.088675	0.254862	0.605627	0.845593		gene1013	CtpV	121.748	0.101031	0.188636	0.524055	0.718281		bifunctional enzyme long-chain acyl-CoA synthase and lipase	Rv1683	Rv1683	-0.179	0.228763		transposase	Rv2666	Rv2666	-0.175	0.887109
gene3164	Rv3046c	18.9502	0.0885372	0.273651	0.591412	0.837851		gene1219	TypA/BipA	265.547	0.100307	0.18244	0.508706	0.706332		transmembrane serine/threonine-protein kinase D PknD	Rv0931c	PknD	-0.179	0.236099		osmoprotectant-transport ABC transporter integral membrane protein ProZ	Rv3756c	ProZ	-0.175	0.692078
gene3069	Rv2955c	76.2953	0.0884536	0.170905	0.548456	0.813038		gene3318	Rv3196A	9.4168	0.0997314	0.327619	0.474721	0.680327		mycobacterial persistence regulator MRPA	Rv0981	MRPA	-0.178	0.768307		exported protein	Rv1115	Rv1115	-0.174	0.80144
gene1705	ArgR	65.309	0.0877051	0.23255	0.607981	0.846776		gene2887	Rv2788	79.9938	0.0996844	0.194197	0.537612	0.727503		hypothetical protein	Rv3707c	Rv3707c	-0.178	0.575021		transcriptional regulator	Rv0737	Rv0737	-0.174	0.770974
gene1615	FrdC	1.7247	0.0876964	0.335472	0.404351	NA		gene3745	Rv3604c	125.187	0.0996553	0.149731	0.462904	0.668387		hypothetical protein	Rv2628	Rv2628	-0.178	0.862978		hypothetical protein	Rv2908c	Rv2908c	-0.174	0.651015
gene1926	Rv1870c	624.779	0.0876465	0.14118	0.496512	0.778782		gene1901	BlaR	142.478	0.0994632	0.196987	0.543763	0.732724		hemolysin-like protein	Rv1085c	Rv1085c	-0.177	0.436965		NLP/P60 family protein	Rv1728c	Rv1728c	-0.174	0.530684
gene3823	Rv3679	528.244	0.0874963	0.159747	0.536981	0.802854		gene218	Rv0210	46.8356	0.099283	0.207957	0.553467	0.741574		hypothetical protein	Rv1204c	Rv1204c	-0.175	0.460967		cobalamin biosynthesis transmembrane protein CobD	Rv2236c	CobD	-0.173	0.63457
gene780	PE_PGRS9	59.2976	0.087496	0.191384	0.580991	0.832363		gene917	Rv0876c	171.396	0.0992206	0.143566	0.446447	0.654982		cytoplasmic peptidase PepQ	Rv2535c	PepQ	-0.175	0.262432		membrane protein	Rv2401A	Rv2401A	-0.173	0.597678
gene387	Rv0374c	2.61487	0.0871421	0.338887	0.354676	NA		gene581	Rv0559c	220.891	0.0988529	0.206705	0.554958	0.742106		hypothetical protein	Rv2179c	Rv2179c	-0.175	0.653519		hypothetical protein	Rv2418c	Rv2418c	-0.173	0.602133
gene3617	BpoA	26.4377	0.0870983	0.210993	0.599312	0.841822		gene2092	Rv2025c	8.103	0.0988	0.314864	0.516332	0.712835		30S ribosomal protein S7 RpsG	Rv0683	RpsG	-0.174	0.61584		glutamate N-acetyltransferase ArgJ	Rv1653	ArgJ	-0.173	0.701347
gene3489	Rv3360	6.56735	0.0870051	0.291148	0.586081	0.834238		gene2933	cas6	15.7641	0.0971903	0.276684	0.578073	0.758436		DNA/pantothenate metabolism flavoprotein Dfp	Rv1391	Dfp	-0.174	0.672224		hypothetical protein	Rv0122	Rv0122	-0.172	0.792862
gene1372	Q643_01373	46823.4	0.086493	0.343711	0.272971	0.602327		gene3340	Gpm2	64.4524	0.097082	0.191687	0.546421	0.734499		membrane protein	Rv3693	Rv3693	-0.173	0.601346		hypothetical protein	Rv1590	Rv1590	-0.172	0.709761
gene1345	Rv1291c	1.5619	0.0862043	0.339479	0.380015	NA		gene768	SigL	32.6946	0.0970021	0.231756	0.583056	0.761105		cysteine rich protein	Rv2737A	Rv2737A	-0.172	0.895051		PE-PGRS family protein PE_PGRS3	Rv0278c	PE_PGRS3	-0.172	0.651518
gene1899	GuaB1	320.322	0.0861893	0.13858	0.499027	0.779857		gene1860	Rv1804c	4.62984	0.0968668	0.335312	0.440221	0.649325		tryptophanyl-tRNA synthetase TrpS	Rv3336c	TrpS	-0.172	0.57857		membrane protein	Rv0347	Rv0347	-0.172	0.712049
gene88	Rv0083	20.1772	0.0861742	0.304495	0.562049	0.819203		gene2418	Rv2342	30.9456	0.0968569	0.251726	0.594968	0.769546		periplasmic dipeptide-binding lipoprotein DppA	Rv3666c	DppA	-0.172	0.637849		antitoxin VapB24	Rv0239	VapB24	-0.172	0.553219
gene749	RpsN1	25.6183	0.0859717	0.238462	0.61507	0.851312		gene2736	CadI	939.23	0.0965016	0.231621	0.592236	0.767824		RluA family pseudouridine synthase	Rv1540	RluA	-0.172	0.504568		NAD(P) transhydrogenase subunit beta PntB	Rv0157	PntB	-0.172	0.556183
gene1772	Rv1722	39.2195	0.0856975	0.193408	0.589258	0.836036		gene3838	Rv3693	58.712	0.0964082	0.220208	0.575325	0.756919		polyketide synthase Pks15	Rv2947c	Pks15	-0.171	0.447591		50S ribosomal protein L33 RpmG1	Rv2057c	RpmG1	-0.171	0.928487
gene385	Rv0372c	3.80459	0.0856636	0.312086	0.515561	0.788287		gene21	FhaA	1076.36	0.0961622	0.0892915	0.275832	0.4985		urease accessory protein UreD	Rv1853	UreD	-0.171	0.447591		protein CrcB; overlaps another CDS with the same product name	Rv3070	CrcB_rv3070	-0.171	0.820286
gene2241	IdsA2	70.8341	0.0851306	0.166704	0.552921	0.815328		gene2558	Rv2469c	38.1835	0.0958305	0.211938	0.567176	0.751597		PPE family protein PPE1	Rv0096	PPE1	-0.171	0.780501		antigen Cfp30B	Rv0577	Cfp30B	-0.171	0.323221
gene1773	Rv1723	17.4874	0.0851227	0.257013	0.62066	0.853129		gene2979	RelG	3.59395	0.0955049	0.343319	0.371958	0.58823		glucose-inhibited division protein B Gid	Rv3919c	Gid	-0.17	0.736903		myo-inositol-1-phosphate synthase Ino1	Rv0046c	Ino1	-0.171	0.616849
gene538	Rv0517	99.0466	0.0850287	0.174982	0.568491	0.822893		gene1719	Rv1671	4.1719	0.0952159	0.338036	0.448992	0.656956		transmembrane transporter MmpL2	Rv0507	MmpL2	-0.17	0.262432		exported protein	Rv0309	Rv0309	-0.171	0.677615
gene2183	Mpa	1793.24	0.084829	0.175905	0.572491	0.825499		gene1723	Cmr	7.96173	0.0951881	0.312627	0.539527	0.728808		cobalamin 5'-phosphate synthase CobS	Rv2208	CobS	-0.17	0.479347		ESX-2 secretion system protein EccA2	Rv3884c	EccA2	-0.17	0.368561
gene2094	DosT	32.6601	0.0845792	0.215316	0.611333	0.849751		gene1947	Rv1890c	10.7753	0.0947732	0.281547	0.583841	0.761316		lipoate biosynthesis protein B LipB	Rv2217	LipB	-0.17	0.359702		adenylosuccinate lyase PurB	Rv0777	PurB	-0.17	0.384605
gene892	Rv0851c	17.1597	0.0845313	0.230985	0.622188	0.854006		gene1795	Rv1742	19.1339	0.0944848	0.243629	0.594425	0.769546		50S ribosomal protein L35 RpmI	Rv1642	RpmI	-0.169	0.510202		mycosin MycP1	Rv3883c	MycP1	-0.17	0.441537
gene1591	Adh	20.8495	0.0844359	0.239456	0.624528	0.85445		gene988	Pgi	101.34	0.0943707	0.154892	0.496965	0.696473		formate dehydrogenase H FdhF	Rv2900c	FdhF	-0.169	0.377288		ATPase	Rv0597c	Rv0597c	-0.17	0.442962
gene1454	VapC10	580.215	0.0843561	0.200176	0.58151	0.832363		gene3504	EchA18.1	4.12168	0.0941777	0.322942	0.509412	0.706874		exported protein	Rv0817c	Rv0817c	-0.169	0.658652		oxidoreductase	Rv0370c	Rv0370c	-0.169	0.786541
gene2034	Rv1975	3.27266	0.0842121	0.331842	0.424356	0.729886		gene2113	LppI	36.2528	0.0938685	0.220094	0.582872	0.761105		pyruvate dehydrogenase E2 component (dihydrolipoamide acetyltransferase)	Rv1734c	Rv1734c	-0.168	NA		antitoxin RelB	Rv1247c	RelB	-0.169	0.75588
gene585	HtpX	223.553	0.0838878	0.114722	0.456544	0.752082		gene1769	Q643_01770	1.91884	0.093687	0.35828	0.126314	NA		prophage PhiRv1 protein	Rv1582c	Rv1582c	-0.168	0.759226		GTP-binding protein Era	Rv2364c	Era	-0.169	0.720374
gene813	Rv0776c	16.2474	0.0836956	0.273237	0.614179	0.851238		gene38	Rv0036c	102.181	0.093606	0.151319	0.495271	0.695483		transposase	Rv3380c	Rv3380c	-0.168	0.815898		hypothetical protein	Rv1132	Rv1132	-0.169	0.779535
gene1833	Cyp144	10.4972	0.0834369	0.26463	0.637881	0.859548		gene3178	Rv3060c	259.629	0.0935563	0.243519	0.593093	0.768416		F420 biosynthesis protein FbiA	Rv3261	FbiA	-0.168	0.507468		PE-PGRS family protein PE_PGRS59	Rv3595c	PE_PGRS59	-0.169	0.821424
gene2745	Rv2645	19.6258	0.0832932	0.250264	0.628381	0.857768		gene2178	PrcB	593.605	0.0933765	0.142686	0.496635	0.696379		transmembrane protein	Rv3689	Rv3689	-0.168	0.68784		hypothetical protein	Rv3207c	Rv3207c	-0.169	0.672943
gene302	EccD3	861.034	0.0832598	0.211555	0.61902	0.852182		gene2153	Rv2083	84.9073	0.093333	0.198465	0.565684	0.750138		hypothetical protein	Rv2901c	Rv2901c	-0.168	0.531532		hypothetical protein	Rv0807	Rv0807	-0.168	0.636209
gene3722	IspF	205.011	0.0831783	0.206109	0.603401	0.843925		gene4072	Rv3915	276.93	0.0933025	0.148689	0.489841	0.691951		s-adenosylmethionine-dependent methyltransferase	Rv0281	Rv0281	-0.168	0.399521		acyl-CoA dehydrogenase FadE36	Rv3761c	FadE36	-0.168	0.50066
gene3395	RmlD	206.225	0.0828284	0.148817	0.537578	0.803435		gene3640	Mce4B	103.421	0.0930821	0.191061	0.566484	0.750939		deazaflavin-dependent nitroreductase	Rv3178	Rv3178	-0.167	NA		hypothetical protein	Rv3755c	Rv3755c	-0.168	0.547992
gene3492	Rv3363c	23.5459	0.0825567	0.235904	0.647017	0.86039		gene800	Rv0763c	6.24094	0.0930537	0.319992	0.52553	0.718506		PPE family protein PPE68	Rv3873	PPE68	-0.167	0.810524		N-acetyl-gamma-glutamyl-phosphate reductase ArgC	Rv1652	ArgC	-0.168	0.693705
gene3556	Rv3427c	25.5499	0.0824758	0.270158	0.616595	0.851337		gene704	EchA4	61.8644	0.0929541	0.237846	0.588571	0.764624		hydroxyacylglutathione hydrolase	Rv2581c	Rv2581c	-0.167	0.448365		hypothetical protein	Rv3096	Rv3096	-0.168	0.779535
gene861	DesA1	1513.32	0.0823775	0.207256	0.613632	0.850787		gene2222	MurC	144.272	0.0929126	0.166884	0.531299	0.723194		50S ribosomal protein L9 RplI	Rv0056	RplI	-0.166	0.763757		50S ribosomal protein L21 RplU	Rv2442c	RplU	-0.168	0.566161
gene2587	Rv2499c	35.1129	0.0822851	0.197343	0.613213	0.850787		gene1100	Rv1052	43.493	0.0929007	0.235437	0.597331	0.77156		hypothetical protein	Rv1128c	Rv1128c	-0.166	0.80118		iron-regulated heparin binding hemagglutinin HbhA	Rv0475	HbhA	-0.168	0.424432
gene3369	SecA1	896.446	0.0819952	0.163847	0.577094	0.82923		gene861	DesA1	1513.32	0.0927893	0.209886	0.601379	0.774442		lipoprotein LpqW	Rv1166	LpqW	-0.166	0.283117		PPE family protein PPE25	Rv1787	PPE25	-0.167	0.688033
gene2731	Rv2636	21.5805	0.081681	0.263856	0.629761	0.857768		gene2429	PPE39	190.38	0.0926635	0.184753	0.557042	0.74317		transmembrane protein	Rv2206	Rv2206	-0.165	0.358893		hypothetical protein	Rv1847	Rv1847	-0.167	0.643452
gene827	Rv0790c	19.3698	0.0816008	0.239284	0.634616	0.859432		gene1656	Rv1610	84.0803	0.0924032	0.199674	0.572148	0.755314		transposase	Rv2812	Rv2812	-0.164	0.911058		1-deoxy-D-xylulose-5-phosphate synthase Dxs2	Rv3379c	Dxs2	-0.166	0.658107
gene2180	Rv2112c	322.46	0.0815357	0.12618	0.506698	0.783544		gene2393	RocD2	9.42193	0.0923331	0.297516	0.573057	0.755734		diaminopimelate decarboxylase LysA	Rv1293	LysA	-0.164	0.486418		manganese transporter	Rv0925c	Rv0925c	-0.166	0.731675
gene2036	Rv1977	68.8002	0.0814772	0.161524	0.564432	0.820124		gene2869	PPE44	54.975	0.092263	0.217089	0.589897	0.766087		phosphoribosylamine glycine ligase PurD	Rv0772	PurD	-0.163	0.521499		ribonuclease D	Rv2681	Rv2681	-0.166	0.443938
gene878	Rv0837c	4.62219	0.0812255	0.300287	0.594961	0.839778		gene1206	Omt	21.2225	0.0914885	0.253625	0.604258	0.775722		DNA gyrase subunit B GyrB	Rv0005	GyrB	-0.163	0.771887		antitoxin VapB29	Rv0616A	VapB29	-0.165	0.676205
gene3832	RsfB	47.3761	0.0811554	0.229339	0.634215	0.859432		gene922	Rv0881	23.3115	0.091286	0.263136	0.610023	0.779833		proline iminopeptidase Pip	Rv0840c	Pip	-0.163	0.816943		acid and phagosome regulated protein B AprB	Rv2395B	AprB	-0.165	0.879108
gene2124	RpmG1	12.6544	0.0809844	0.297047	0.602251	0.843747		gene3486	RelJ	3.27187	0.0912355	0.335203	0.459014	0.664745		enoyl-CoA hydratase EchA11	Rv1141c	EchA11	-0.162	0.468001		oxidoreductase	Rv1869c	Rv1869c	-0.165	0.755887
gene3891	Rv3742c	339.592	0.0805738	0.241279	0.64394	0.86039		gene3907	ProZ	52.2983	0.0910554	0.232474	0.602444	0.775033		hydrogenase HycQ	Rv0086	HycQ	-0.162	0.566927		PE-PGRS family protein PE_PGRS22	Rv1091	PE_PGRS22	-0.164	0.659884
gene3457	SigJ	117.901	0.0805533	0.168654	0.583458	0.833476		gene2208	Rv2140c	27.9473	0.0906502	0.254396	0.604396	0.775722		phosphate-transport ABC transporter integral membrane protein PstC2	Rv0929	PstC2	-0.162	0.643089		hypothetical protein	Rv2891	Rv2891	-0.163	0.89412
gene1991	FadE17	2.3176	0.0803983	0.328496	0.465298	NA		gene1234	Pks4	1445.31	0.090494	0.275541	0.594775	0.769546		hypothetical protein	Rv0060	Rv0060	-0.16	0.724468		hypothetical protein	Rv1930c	Rv1930c	-0.163	0.80144
gene1187	PPE16	24.4075	0.0802023	0.226818	0.636574	0.859432		gene198	Rv0191	941.838	0.0902953	0.168031	0.527064	0.719576		glycosyltransferase	Rv0225	Rv0225	-0.16	0.394508		transcriptional regulator	Rv1395	Rv1395	-0.163	0.695772
gene2808	SigB	2054.63	0.0798449	0.131909	0.516184	0.788672		gene2460	MbtE	619.017	0.0901577	0.226278	0.602779	0.775204		hypothetical protein	Rv2227	Rv2227	-0.16	0.696964		TVP38/TMEM64 family membrane protein	Rv0625c	Rv0625c	-0.163	0.58506
gene3185	Rv3067	7.19686	0.0798315	0.299976	0.592723	0.83847		gene1889	Rv1833c	106.351	0.0899183	0.20267	0.601095	0.774336		toxin VapC2	Rv0301	VapC2	-0.159	0.775717		oxidoreductase	Rv0068	Rv0068	-0.162	0.724872
gene2696	VapC41	49.733	0.0797728	0.21849	0.632931	0.859432		gene3618	Rv3476c	18.4317	0.0898471	0.276755	0.599357	0.773027		hypothetical protein	Rv0390	Rv0390	-0.159	0.717509		transposase	Rv3349c	Rv3349c	-0.16	0.80748
gene3354	Rv3225c	182.164	0.0797439	0.120313	0.44612	0.744829		gene512	Rv0493c	33.8106	0.0897444	0.228376	0.599089	0.773027		hypothetical protein	Rv1836c	Rv1836c	-0.159	0.605666		hydrolase MutT1	Rv2985	MutT1	-0.16	0.738277
gene3515	Rv3387	4.19225	0.0795472	0.314677	0.562868	0.819203		gene2007	Rv1950c	6.81215	0.0890649	0.311129	0.560076	0.745019		alanine rich protein	Rv3900c	Rv3900c	-0.158	0.549571		50S ribosomal protein L14 RplN	Rv0714	L14 RplN	-0.16	0.702788
gene1670	Rv1624c	38.7012	0.0795039	0.207553	0.628941	0.857768		gene3932	Q643_03933	12.7601	0.08861	0.324728	0.511188	0.708495		isocitrate dehydrogenase Icd2	Rv0066c	Icd2	-0.158	0.387549		hypothetical protein	Rv0883c	Rv0883c	-0.16	0.760483
gene764	Rv0731c	10.2554	0.0794724	0.289075	0.620955	0.853229		gene959	Rv0918	7.81033	0.0881407	0.311424	0.561986	0.746783		thiosulfate sulfurtransferase CysA2	Rv0815c	CysA2	-0.158	0.586211		hypothetical protein	Rv2491	Rv2491	-0.159	0.886873
gene1537	MoxR1	627.269	0.0793576	0.127327	0.503066	0.782978		gene3819	Crp	260.341	0.0879464	0.184367	0.572957	0.755734		membrane protein	Rv1735c	Rv1735c	-0.158	NA		hypothetical protein	Rv3698	Rv3698	-0.159	0.720927
gene495	Rv0477	162.39	0.0789084	0.171627	0.595937	0.840537		gene3973	Rv3817	23.3315	0.0876667	0.269009	0.614465	0.783142		PE family protein PE33	Rv3650	PE33	-0.157	0.755895		tyrosyl-tRNA synthase TyrS	Rv1689	TyrS	-0.159	0.562966
gene2982	RseP	268.554	0.0788122	0.132084	0.512131	0.786981		gene1488	Rv1431	51.0389	0.0876415	0.205634	0.601614	0.774485		transmembrane protein	Rv3737	Rv3737	-0.157	0.444892		sulfate-transport ABC transporter ATP-binding protein CysA1	Rv2397c	CysA1	-0.158	0.856101
gene3019	TrmD	35.5406	0.0788088	0.226109	0.648105	0.861221		gene3617	BpoA	26.4377	0.0875511	0.232234	0.610029	0.779833		hit-like protein	Rv0759c	Rv0759c	-0.157	0.656689		propionyl-CoA carboxylase beta chain 6 AccD6	Rv2247	AccD6	-0.158	0.603333
gene2242	MptA	116.094	0.0787816	0.128447	0.507492	0.784139		gene2743	Q643_02744	0.861078	0.0873108	0.360419	0.074717	NA		MCE-family protein Mce1D	Rv0172	Mce1D	-0.156	0.681719		antitoxin VapB13	Rv1839c	VapB13	-0.157	0.797426
gene1239	Rv1186c	24.0479	0.0786241	0.235979	0.646489	0.86039		gene2901	MazE9	6.39085	0.0872392	0.321567	0.530099	0.722691		leader peptidase (prepilin peptidase)/N-methyltransferase	Rv2551c	Rv2551c	-0.156	0.758465		phosphopantetheine adenylyltransferase KdtB	Rv2965c	KdtB	-0.157	0.672498
gene2352	YjcE	34.9993	0.0784336	0.195632	0.619273	0.852182		gene2075	Rv2012	3.28874	0.0870058	0.331815	0.499694	0.699389		methoxy mycolic acid synthase 4 MmaA4	Rv0642c	MmaA4	-0.156	0.518455		threonine rich protein	Rv0679c	Rv0679c	-0.157	0.611506
gene2997	Rv2884	27.8999	0.0782087	0.227701	0.644718	0.86039		gene3479	PPE56	78.9896	0.0865651	0.187993	0.603509	0.775622		early secretory antigenic target EsxA	Rv3875	EsxA	-0.155	0.848834		methanol dehydrogenase transcriptional regulator MoxR3	Rv3164c	MoxR3	-0.156	0.709761
gene3122	IlvN	105.734	0.0781486	0.203786	0.63136	0.858909		gene1858	PPE30	9.24938	0.0861234	0.289297	0.60828	0.778883		Mg2+ transport transmembrane protein MgtE	Rv0362	MgtE	-0.155	0.661596		transcriptional regulator	Rv0023	Rv0023	-0.156	0.613008
gene796	Rv0759c	24.7536	0.0780611	0.198621	0.629478	0.857768		gene2509	Rv2425c	134.954	0.08584	0.158241	0.532746	0.724754		hypothetical protein	Rv2566	Rv2566	-0.154	0.695093		alanine rich protein	Rv3900c	Rv3900c	-0.156	0.607173
gene599	Rv0576	112.645	0.0780246	0.136619	0.532252	0.800432		gene329	GlpQ2	99.3069	0.0857039	0.165901	0.575337	0.756919		30S ribosomal protein S16 RpsP	Rv2909c	RpsP	-0.154	0.637849		transposase	Rv1763	Rv1763	-0.155	0.937069
gene2418	Rv2342	30.9456	0.0779172	0.234616	0.647031	0.86039		gene1794	VapC34	10.3175	0.0853802	0.282532	0.61597	0.784605		membrane protein	Rv0012	Rv0012	-0.153	0.402618		pseudouridine synthase	Rv1711	Rv1711	-0.155	0.573783
gene2151	Rv2081c	52.8794	0.0777499	0.191723	0.621262	0.853346		gene330	Q643_00331	81.2755	0.0848249	0.3495	0.323076	0.545093		hemolysin	Rv3922c	Rv3922c	-0.152	0.747743		ESX-2 secretion system protein EccD2	Rv3887c	EccD2	-0.155	0.534881
gene1559	Rv1499	1.38924	0.0777398	0.338276	0.382856	NA		gene1470	Rv1413	30.2867	0.0846263	0.230513	0.625745	0.791157		O-succinylbenzoic acid-CoA ligase MenE	Rv0542c	MenE	-0.152	0.738174		periplasmic phosphate-binding lipoprotein PstS1	Rv0934	PstS1	-0.155	0.763168
gene2006	Rv1949c	11.3673	0.0776218	0.261852	0.652968	0.86357		gene3872	Cut5a	24.4595	0.0845472	0.244055	0.631641	0.796824		6-phosphofructokinase PfkB	Rv2029c	PfkB	-0.152	0.895878		30S ribosomal protein S10 RpsJ	Rv0700	RpsJ	-0.155	0.73406
gene47	Rv0045c	134.629	0.0774439	0.206474	0.631831	0.859082		gene2124	RpmG1	12.6544	0.0842287	0.316905	0.564138	0.748605		integral membrane protein	Rv3629c	Rv3629c	-0.151	0.479347		hypothetical protein	Rv1742	Rv1742	-0.154	0.669335
gene2566	Rv2477c	547.666	0.077203	0.139284	0.546535	0.811445		gene1384	PE_PGRS24	46.8042	0.0840954	0.229144	0.627459	0.792851		DAK2 domain fusion protein YloV	Rv2974c	YloV	-0.151	0.787263		mutator protein MutT2	Rv1160	MutT2	-0.154	0.731675
gene3808	DppA	31.2257	0.0770002	0.222875	0.650019	0.863011		gene2032	Rv1973	1.93841	0.083767	0.352502	0.248108	NA		N utilization substance protein NusB; overlaps another CDS with the same product name	Rv2533c	Rv2533c	-0.151	0.619154		hypothetical protein	Rv1025	Rv1025	-0.154	0.562966
gene2076	Rv2013	1.23422	0.0767296	0.342824	0.278811	NA		gene3750	FolE	84.7376	0.0832807	0.153709	0.550937	0.739533		integrase	Rv2646	Rv2646	-0.15	0.788914		glycerol-3-phosphate dehydrogenase GpdA1	Rv0564c	GpdA1	-0.154	0.639397
gene3702	FadE31	226.015	0.0765461	0.22775	0.653701	0.86357		gene867	Rv0830	78.5638	0.0830509	0.209946	0.618265	0.785375		hypothetical protein	Rv2542	Rv2542	-0.15	0.529424		antigen CFP2	Rv2376c	CFP2	-0.154	0.876473
gene3759	Rv3618	47.0662	0.0765408	0.226764	0.62474	0.85445		gene4062	EsxF	8.17444	0.0829534	0.306095	0.594762	0.769546		phosphoribosylformylglycinamidine CYCLO-ligase PurM	Rv0809	PurM	-0.15	0.407692		exported protein	Rv0774c	Rv0774c	-0.153	0.566773
gene2238	Rv2170	9.4483	0.0764992	0.277911	0.62392	0.85445		gene1408	IrtA	189.643	0.0825893	0.183456	0.595415	0.769864		PPE family protein PPE15	Rv1039c	PPE15	-0.15	0.868539		toxin RelE	Rv1246c	RelE	-0.152	0.795386
gene610	YrbE2A	3.11419	0.0762197	0.325204	0.505816	0.783544		gene1649	HisA	161.625	0.0821676	0.151901	0.538922	0.728247		oxidoreductase	Rv1856c	Rv1856c	-0.15	0.465527		methyltransferase	Rv0213c	Rv0213c	-0.152	0.717648
gene2077	Rv2014	0.975803	0.0761455	0.343141	0.256583	NA		gene924	Rv0883c	94.4272	0.0820668	0.175058	0.591904	0.767824		hypothetical protein	Rv1976c	Rv1976c	-0.15	0.533433		glutamine-transport ABC transporter transmembrane protein	Rv0072	Rv0072	-0.152	0.586746
gene2119	Rv2052c	246.338	0.075707	0.174868	0.613497	0.850787		gene2449	Rv2369c	2.47728	0.0817075	0.334312	0.503043	NA		50S ribosomal protein L17 RplQ	Rv3456c	RplQ	-0.149	0.745837		undecaprenyldiphospho-muramoylpentapeptide beta-N-acetylglucosaminyltransferase	Rv2153c	Rv2153c	-0.152	0.682059
gene4027	EccCa1	1454.74	0.075683	0.19668	0.637064	0.859432		gene2098	HspX	2.36495	0.0813895	0.335492	0.497752	NA		myo-inositol-1-phosphate synthase Ino1	Rv0046c	Ino1	-0.149	0.632406		MCE-family lipoprotein LprL	Rv0593	LprL	-0.151	0.865135
gene118	sGmhA	31.8809	0.0754388	0.230684	0.657613	0.864865		gene3186	Q643_03187	5.33767	0.0812508	0.344515	0.304333	0.527629		PE family protein PE14	Rv1214c	PE14	-0.149	0.692126		PPE family protein PPE31	Rv1807	PPE31	-0.151	0.803195
gene2509	Rv2425c	134.954	0.0753746	0.147091	0.56469	0.820124		gene538	Rv0517	99.0466	0.0805124	0.185048	0.611849	0.780845		sugar-transport ABC transporter integral membrane protein SugA	Rv1236	SugA	-0.149	0.549092		exonuclease%2C DNA polymerase III%2C epsilon subunit	Rv2191	Rv2191	-0.151	0.880723
gene1968	LppC	136.925	0.075352	0.139376	0.564998	0.820124		gene3429	Rv3300c	58.3367	0.0804494	0.184751	0.611295	0.780618		protein-export membrane protein SecF	Rv2586c	SecF	-0.149	0.314142		methyltransferase	Rv2966c	Rv2966c	-0.151	0.606442
gene3825	WhiB4	73.3953	0.075307	0.173885	0.614597	0.851312		gene3535	Rv3406	16.6272	0.0804165	0.268163	0.644039	0.806733		hypothetical protein	Rv0647c	Rv0647c	-0.149	0.526464		hypothetical protein	Rv2012	Rv2012	-0.15	0.865135
gene1651	HisF	104.929	0.0752681	0.162122	0.598309	0.841715		gene1118	Rv1069c	190.211	0.0798621	0.170329	0.596557	0.77108		metal cation transporter P-type ATPase CtpE	Rv0908	CtpE	-0.149	0.509149		hypothetical protein	Rv2067c	Rv2067c	-0.15	0.354828
gene1057	IspE	61.8697	0.075213	0.175408	0.62243	0.854022		gene2625	Rv2533c	126.157	0.0798147	0.164403	0.582418	0.761105		enhanced intracellular survival protein Eis	Rv2416c	Eis	-0.148	0.682732		oxidoreductase	Rv1928c	Rv1928c	-0.149	0.81038
gene3320	WhiB7	16.7126	0.0751074	0.28068	0.652571	0.86357		gene3923	Rv3770B	7.61829	0.0797871	0.306633	0.60941	0.779809		heme degrading protein MhuD	Rv3592	MhuD	-0.148	0.634827		hypothetical protein	Rv3165c	Rv3165c	-0.149	0.767416
gene3072	Rv2958c	82.2426	0.0747863	0.235466	0.666497	0.868274		gene3942	Rv3786c	40.7016	0.0790965	0.211821	0.6359	0.799828		hypothetical protein	Rv2012	Rv2012	-0.148	0.841025		membrane protein	Rv1417	Rv1417	-0.149	0.661518
gene3800	Rv3658c	44.7472	0.0747323	0.226197	0.657488	0.864865		gene2448	PhoH1	363.64	0.0783119	0.175893	0.605767	0.776962		NADPH quinone oxidoreductase FadB4	Rv3141	FadB4	-0.147	0.523189		PE-PGRS family protein PE_PGRS4	Rv0279c	PE_PGRS4	-0.149	0.720374
gene405	Rv0393	3.29319	0.074627	0.31829	0.571307	0.825136		gene1503	OpcA	108.183	0.0782841	0.156034	0.574533	0.756639		SDR family oxidoreductase	Rv2750	Rv2750	-0.146	0.410177		MCE-family protein Mce4B	Rv3498c	Mce4B	-0.149	0.727967
gene2118	Ppm1	532.366	0.0746266	0.158943	0.595577	0.840338		gene2790	CeoC	75.4214	0.0779981	0.177791	0.608847	0.779348		toxin VapC29	Rv0617	VapC29	-0.145	0.539079		hypothetical protein	Rv1176c	Rv1176c	-0.148	0.680068
gene1787	Rv1735c	1.45519	0.0744866	0.331065	0.482172	NA		gene2767	Rv2669	4.79427	0.0778828	0.311257	0.604647	0.775785		type I restriction/modification system specificity determinant HsdS.1	Rv2755c	HsdS1	-0.145	0.668483		two-component system sensor histidine kinase DosT	Rv2027c	DosT	-0.148	0.709761
gene3368	Rv3239c	119.522	0.0743804	0.190408	0.635597	0.859432		gene1707	ArgH	216.691	0.0777913	0.199513	0.636626	0.80048		KsdD-like steroid dehydrogenase	Rv0785	Rv0785	-0.145	0.450102		transcriptional regulator Crp	Rv3676	Crp	-0.148	0.510352
gene2810	Rv2712c	62.0344	0.0739575	0.187242	0.632779	0.859432		gene3957	FadD32	1314.43	0.0777516	0.131539	0.525392	0.718506		glycerol-3-phosphate dehydrogenase GlpD2	Rv3302c	GlpD2	-0.145	0.585763		signal peptidase I LepB	Rv2903c	LepB	-0.148	0.746177
gene454	Rv0439c	44.1336	0.0739264	0.195383	0.637434	0.859432		gene2204	Rv2136c	135.772	0.077724	0.160123	0.576291	0.757654		hypothetical protein	Rv3651	Rv3651	-0.145	0.757724		deazaflavin-dependent nitroreductase	Rv1871c	Rv1871c	-0.148	0.494312
gene613	Mce2B	7.93692	0.0738919	0.286746	0.637309	0.859432		gene168	AdhE1	35.3943	0.07767	0.225217	0.646061	0.80685		membrane protein oxaA	Rv3921c	oxaA	-0.144	0.640283		ribosome small subunit-dependent GTPase A	Rv3228	Rv3228	-0.147	0.601932
gene401	PurT	33.161	0.0737933	0.235893	0.665398	0.867664		gene1005	Rv0963c	12.8822	0.0776601	0.261114	0.659264	0.815573		peptide synthetase Nrp	Rv0101	Nrp	-0.144	0.552663		hypothetical protein	Rv1775	Rv1775	-0.147	0.532941
gene2969	Rv2857c	127.486	0.0735976	0.16387	0.605696	0.845593		gene1856	PPE28	120.108	0.0776149	0.197887	0.633173	0.798088		PE family protein PE6	Rv0335c	PE6	-0.144	0.797842		fatty acid-binding protein-like protein	Rv2717c	Rv2717c	-0.146	0.862201
gene3017	RplS	257.389	0.0735549	0.13968	0.556984	0.81809		gene2271	AdoK	622.778	0.0775812	0.138128	0.553619	0.741574		cytochrome P450 141 Cyp141	Rv3121	Cyp141	-0.143	0.658652		hypothetical protein	Rv3489	Rv3489	-0.146	0.70262
gene61	Rv0059	66.2734	0.0734209	0.205575	0.661738	0.86555		gene2491	Rv2407	9.05707	0.0773682	0.278571	0.660566	0.816623		antitoxin VapB32	Rv1113	VapB32	-0.143	0.769326		exported protease	Rv2223c	Rv2223c	-0.146	0.533757
gene2451	PE_PGRS40	1.44264	0.0733855	0.335063	0.443322	NA		gene2576	Rv2488c	58.4068	0.0765663	0.187448	0.635092	0.799514		hypothetical protein	Rv0207c	Rv0207c	-0.143	0.625705		hypothetical protein	Rv0293c	Rv0293c	-0.146	0.649648
gene1381	Rv1322A	1384.94	0.0733756	0.162227	0.617222	0.851446		gene1823	rv1767	17.1294	0.076388	0.274854	0.65724	0.814646		hypothetical protein	Rv1879	Rv1879	-0.142	0.624243		lipoprotein LprA	Rv1270c	LprA	-0.145	0.776018
gene2681	YajC	107.101	0.073025	0.158442	0.606357	0.84617		gene4002	SodA	143.505	0.0761382	0.208645	0.638425	0.80169		UDP-N-acetylmuramoylalanyl-D-glutamate ligase MurD	Rv2155c	MurD	-0.142	0.557732		NAD(P) transhydrogenase subunit alpha PntAa	Rv0155	PntAa	-0.145	0.51155
gene3046	PpsB	1851.82	0.0729019	0.136296	0.567496	0.822193		gene1730	Rv1682	222.896	0.0760953	0.235576	0.67643	0.826814		alpha-glucosidase AglA	Rv2471	AglA	-0.142	0.690159		hypothetical protein	Rv2468c	Rv2468c	-0.145	0.646878
gene1572	GmdA	151.467	0.0727652	0.148124	0.589257	0.836036		gene1133	Rv1084	178.301	0.0757769	0.167774	0.599987	0.773169		mannose-6-phosphate isomerase ManA	Rv3255c	ManA	-0.142	0.312886		ESX-3 secretion-associated protein EspG3	Rv0289	EspG3	-0.145	0.552409
gene2760	Rv2662	1.75362	0.072724	0.335309	0.395644	NA		gene2653	Rv2560	21.6204	0.0756554	0.243049	0.663508	0.817993		ribosomal-protein-alanine acetyltransferase RimI	Rv3420c	RimI	-0.142	0.711355		ABC transporter permease YrbE3A	Rv1964	YrbE3A	-0.144	0.813409
gene2508	Rv2424c	15.9339	0.0724258	0.232114	0.660772	0.86555		gene2862	DfrA	39.882	0.0756131	0.207212	0.657064	0.814646		hypothetical protein	Rv0906	Rv0906	-0.142	0.646587		seryl-tRNA synthetase SerS	Rv3834c	SerS	-0.144	0.736071
gene1837	MalQ	32.735	0.0721848	0.234304	0.670992	0.871536		gene2130	MazE7	4.55943	0.0752478	0.320901	0.587993	0.764624		l-lysine exporter	Rv0488	Rv0488	-0.141	0.802899		50S ribosomal protein L11 RplK	Rv0640	RplK	-0.144	0.713479
gene1165	VapC32	11.027	0.0720812	0.249855	0.683701	0.877214		gene2107	Rv2040c	39.1299	0.0750722	0.219179	0.657837	0.815122		ribose-phosphate pyrophosphokinase PrsA	Rv1017c	PrsA	-0.141	0.636007		hypothetical protein	Rv3472	Rv3472	-0.143	0.7121
gene1198	Rv1144Ac	59.3051	0.0719376	0.295647	0.636351	0.859432		gene1978	LppF	14.3457	0.0749315	0.273792	0.662379	0.817826		3-hydroxyacyl-thioester dehydratase HtdY	Rv3389c	HtdY	-0.141	0.432187		serine protease	Rv3671c	Rv3671c	-0.143	0.436324
gene1447	RpoZ	262.602	0.0718626	0.143005	0.584884	0.834238		gene169	Rv0163	13.4526	0.0748262	0.288049	0.652766	0.811987		2-C-methyl-D-erythritol 2%2C4-cyclodiphosphate synthase IspF	Rv3581c	IspF	-0.14	0.83146		tRNA-Ala		#N/A	-0.142	0.720927
gene2897	Rv2798c	29.3901	0.0717306	0.193657	0.660698	0.86555		gene2191	PPE37	34.4425	0.0748093	0.298899	0.635366	0.799514		membrane protein	Rv3632	Rv3632	-0.14	0.696834		transmembrane alanine and valine and leucine rich protein	Rv2571c	Rv2571c	-0.142	0.635115
gene2375	Rv2307B	6.92666	0.0717259	0.296098	0.641608	0.86039		gene1704	ArgF	173.144	0.0745581	0.241357	0.666277	0.820017		spermidine synthase SpeE	Rv2601	SpeE	-0.14	0.656938		PPE family protein PPE42	Rv2608	PPE42	-0.142	0.709346
gene3085	LipN	292.573	0.0713683	0.127741	0.540148	0.805392		gene501	LprQ	889.857	0.0745379	0.109113	0.472893	0.678779		methyltransferase	Rv2689c	Rv2689c	-0.14	0.712401		recombination protein RecR	Rv3715c	RecR	-0.142	0.538645
gene2674	Rv2581c	114.569	0.0713128	0.15782	0.616538	0.851337		gene3453	MoaX	0.90783	0.0742554	0.353194	0.134925	NA		decaprenylphosphoryl-D-2-keto erythro pentose reductase	Rv3791	Rv3791	-0.139	0.569327		hypothetical protein	Rv2411c	Rv2411c	-0.142	0.596432
gene1190	Rv1137c	7.4672	0.0711791	0.287034	0.64702	0.86039		gene472	MazF1	8.08456	0.0741421	0.304881	0.629326	0.794688		peptidyl-tRNA hydrolase Pth	Rv1014c	Pth	-0.139	0.830349		transcriptional regulator AsnC-family	Rv0212c	Rv0212c	-0.141	0.684688
gene2939	VapC22	17.097	0.0710867	0.251849	0.676772	0.873814		gene366	HspR	45.066	0.0736571	0.226353	0.674592	0.825745		elongation factor P Efp	Rv2534c	Efp	-0.139	0.538662		transcriptional regulator LuxR-family	Rv2488c	Rv2488c	-0.141	0.487208
gene1472	RibA2	396.344	0.070871	0.148345	0.594253	0.83959		gene299	EsxG	141.146	0.0736535	0.246122	0.678821	0.827864		glycyl-tRNA synthetase GlyS	Rv2357c	GlyS	-0.139	0.713373		cysteinyl-tRNA synthetase CysS1	Rv3580c	CysS1	-0.141	0.805075
gene2315	Rv2242	116.35	0.0707858	0.167652	0.623091	0.854022		gene2903	Rv2803	2.83149	0.0734915	0.331667	0.552367	0.740933		hypothetical protein	Rv2312	Rv2312	-0.139	0.774286		alanine and glycine rich transmembrane protein	Rv2721c	Rv2721c	-0.141	0.811825
gene3824	Rv3680	554.13	0.07068	0.15494	0.608503	0.847046		gene3925	Q643_03926	4.44661	0.0733714	0.343367	0.29144	0.515531		polyprenyl-diphosphate synthase GrcC2	Rv0989c	GrcC2	-0.138	0.71348		MCE-family protein Mce2D	Rv0592	Mce2D	-0.14	0.876473
gene269	Rv0259c	4.49303	0.0705077	0.320274	0.56233	0.819203		gene1661	Rv1615	140.945	0.0724959	0.153824	0.60392	0.775651		DNA repair protein RecN	Rv1696	RecN	-0.138	0.531964		formate dehydrogenase accessory protein FdhD	Rv2899c	FdhD	-0.14	0.596432
gene2007	Rv1950c	6.81215	0.0704676	0.289059	0.669484	0.870624		gene3988	Rv3832c	6.77592	0.072239	0.301961	0.642678	0.805975		MCE-family protein Mce1C	Rv0171	Mce1C	-0.137	0.720571		transcriptional regulator ArsR-family	Rv0576	Rv0576	-0.14	0.533547
gene3581	EccB4	35.0165	0.0704257	0.214212	0.676794	0.873814		gene3082	Pca	276.039	0.0719792	0.137738	0.571292	0.754704		methyltransferase	Rv2966c	Rv2966c	-0.137	0.601883		repressor LexA	Rv2720	LexA	-0.139	0.795634
gene1976	Rv1919c	96.9894	0.0702804	0.175466	0.640627	0.86039		gene3092	Rv2975A	19.1644	0.0717804	0.271322	0.680334	0.828016		hypothetical protein	Rv3780	Rv3780	-0.137	0.642032		lysophospholipase	Rv0183	Rv0183	-0.138	0.709761
gene1265	GlgA	43.5818	0.0701502	0.194175	0.660269	0.86555		gene2306	Rv2235	50.5793	0.0715456	0.187241	0.649336	0.809296		peroxidase BpoB	Rv1123c	BpoB	-0.137	0.68756		triacylglycerol synthase Tgs3	Rv3234c	Tgs3	-0.138	0.62088
gene1440	CarA	57.4073	0.0699534	0.215228	0.677027	0.873814		gene3301	Rv3178	1.12192	0.0714318	0.350036	0.258324	NA		NADP-dependent alcohol dehydrogenase AdhC	Rv3045	AdhC	-0.137	0.556096		threonine and proline rich protein	Rv3209	Rv3209	-0.138	0.801834
gene3340	Gpm2	64.4524	0.0699226	0.175368	0.646969	0.86039		gene1706	ArgG	381.965	0.0711866	0.17725	0.643857	0.806733		hypothetical protein	Rv3647c	Rv3647c	-0.136	0.416577		integral membrane protein	Rv0191	Rv0191	-0.138	0.715569
gene1289	SugA	50.3253	0.0692171	0.180142	0.655023	0.864126		gene2325	Rv2252	31.6463	0.0711794	0.285711	0.666071	0.820017		iron-regulated elongation factor TU Tuf	Rv0685	Tuf	-0.136	0.731808		transposase	Rv2812	Rv2812	-0.137	0.933243
gene3815	Rv3672c	93.2241	0.0691782	0.178165	0.645038	0.86039		gene1607	Rv1546	65.8887	0.0710173	0.186697	0.663398	0.817993		cysteinyl-tRNA synthetase CysS1	Rv3580c	CysS1	-0.136	0.782296		transmembrane serine/threonine-protein kinase I PknI	Rv2914c	PknI	-0.137	0.729181
gene1092	Rv1044	17.4476	0.0688337	0.27522	0.675088	0.873764		gene1444	PPE20	809.87	0.0709933	0.180392	0.646322	0.80685		polyprenyl synthetase IdsB	Rv3383c	IdsB	-0.135	0.664021		antitoxin VapB40	Rv2595	VapB40	-0.136	0.794034
gene508	SenX3	373.903	0.0685538	0.104796	0.49371	0.777526		gene3575	EsxT	1.84959	0.070482	0.343227	0.366394	NA		spoIIIJ-associated protein	Rv3920c	Rv3920c	-0.135	0.726641		hypothetical protein	Rv1906c	Rv1906c	-0.136	0.61925
gene2210	Q643_02211	54.3986	0.068487	0.310071	0.616692	0.851337		gene2715	Rv2620c	24.9361	0.070421	0.237139	0.688959	0.835069		fatty-acid-AMP ligase FadD24	Rv1529	FadD24	-0.135	0.667922		DNA repair protein RecN	Rv1696	RecN	-0.136	0.591022
gene1766	Rv1717	4.56275	0.0681344	0.308006	0.630612	0.858501		gene3653	PE_PGRS55	22.1646	0.070182	0.246704	0.690173	0.835748		transposase	Rv2279	Rv2279	-0.135	0.855697		two-component system sensor histidine kinase MprB	Rv0982	MprB	-0.136	0.700641
gene747	L24 RplX	278.978	0.0681	0.166841	0.643026	0.86039		gene3773	Rv3632	12.5653	0.0701641	0.281578	0.678162	0.827474		DNA-directed RNA polymerase alpha chain RpoA	Rv3457c	RpoA	-0.134	0.816404		transcriptional regulator LuxR-family	Rv0890c	Rv0890c	-0.136	0.712028
gene2744	Q643_02745	19.5434	0.0680624	0.336158	0.388338	0.702158		gene2451	PE_PGRS40	1.44264	0.0696596	0.344583	0.418418	NA		toxin VapC27	Rv0598c	VapC27	-0.134	0.517816		transcriptional regulator GntR-family	Rv0494	Rv0494	-0.135	0.830533
gene1278	Rv1225c	19.556	0.0680409	0.228223	0.682965	0.876656		gene1580	Rv1519	5.8387	0.0693793	0.326627	0.579731	0.759053		dak phosphatase	Rv2975c	Rv2975c	-0.134	0.610392		50S ribosomal protein L20 RplT	Rv1643	RplT	-0.135	0.509267
gene3110	Q643_03111	5.89621	0.0678759	0.339859	0.299414	0.620875		gene860	Rv0823c	508.431	0.069199	0.224754	0.697481	0.839502		methyltransferase	Rv1498c	Rv1498c	-0.134	0.579295		propionyl-CoA carboxylase beta chain 4 AccD4	Rv3799c	AccD4	-0.135	0.57552
gene3199	PknK	63.4305	0.0676072	0.193814	0.671094	0.871536		gene1534	Rv1476	52.4228	0.069108	0.185203	0.662325	0.817826		two-component system transcriptional regulatory protein DevR	Rv3133c	DevR	-0.134	0.901385		PPE family protein PPE57	Rv3425	PPE57	-0.134	0.8134
gene1565	Rv1506c	38.2955	0.0675116	0.20813	0.683037	0.876656		gene3811	Rv3668c	37.5366	0.068551	0.213418	0.68665	0.833851		5'-3' exonuclease	Rv2090	Rv2090	-0.133	0.794869		biotinylated protein	Rv3221c	Rv3221c	-0.134	0.709346
gene3856	Ask	326.8	0.0672564	0.158551	0.633771	0.859432		gene596	PncB2	14.5262	0.068448	0.26687	0.693781	0.838264		UDP-N-acetylglucosamine pyrophosphorylase GlmU	Rv1018c	GlmU	-0.132	0.649355		flavoprotein	Rv2251	Rv2251	-0.134	0.779875
gene1538	Rv1480	344.093	0.0671885	0.14732	0.609281	0.847512		gene1962	Aao	138.462	0.0682543	0.190837	0.668038	0.821787		hypothetical protein	Rv3471c	Rv3471c	-0.132	0.888551		prevent-host-death family protein	Rv3181c	Rv3181c	-0.133	0.876669
gene1130	Rv1081c	17.2491	0.0671513	0.23017	0.694267	0.881455		gene1278	Rv1225c	19.556	0.0676629	0.249773	0.696797	0.839502		hypothetical protein	Rv0540	Rv0540	-0.132	0.733964		lipoprotein LppT	Rv1799	LppT	-0.133	0.779535
gene1349	ThrA	398.557	0.0671131	0.142801	0.594609	0.83959		gene2018	ParD1	36.2704	0.0676082	0.258572	0.704672	0.842645		membrane protein	Rv3857c	Rv3857c	-0.131	0.656785		hypothetical protein	Rv1957	Rv1957	-0.133	0.876473
gene1306	DeaD	138.076	0.0670834	0.161446	0.635056	0.859432		gene2978	RelF	17.5578	0.067393	0.250701	0.697578	0.839502		carbon starvation protein A CstA	Rv3063	CstA	-0.131	0.566927		hypothetical protein	Rv0424c	Rv0424c	-0.133	0.481128
gene1185	MetE	1630.2	0.0669851	0.159522	0.599426	0.841822		gene1820	Rv2015c	15.2296	0.0672654	0.292549	0.679422	0.827958		antitoxin VapB17	Rv2526	VapB17	-0.13	0.745375		diacylglycerol acyltransferase	Rv1425	Rv1425	-0.133	0.769832
gene1232	Rv1178	517.471	0.0668471	0.18674	0.669447	0.870624		gene1040	RimJ	28.5768	0.0667541	0.246728	0.701204	0.842455		tRNA (guanine-N1)-methyltransferase TrmD	Rv2906c	TrmD	-0.13	0.802597		3-oxoacyl-[acyl-carrier protein] reductase	Rv0769	Rv0769	-0.132	0.69878
gene3768	Rv3627c	188.428	0.066721	0.131479	0.571226	0.825136		gene530	HemA	789.38	0.0666336	0.119763	0.535666	0.726563		ribonuclease P protein component RnpA	Rv3923c	RnpA	-0.129	0.841025		transmembrane protein	Rv0680c	Rv0680c	-0.132	0.606366
gene2665	AspS	102.801	0.0661648	0.177259	0.658514	0.86516		gene1900	Gnd1	194.376	0.0665242	0.152912	0.625096	0.791157		transcriptional regulator	Rv0023	Rv0023	-0.129	0.646928		drug-transport transmembrane ABC transporter ATP-binding protein BacA	Rv1819c	BacA	-0.132	0.710694
gene326	Rv0314c	112.52	0.0656885	0.157881	0.643818	0.86039		gene1589	PapA4	6.41272	0.066259	0.311337	0.652477	0.811892		hypothetical protein	Rv0326	Rv0326	-0.128	0.895802		trehalose sulfotransferase	Rv0295c	Rv0295c	-0.132	0.565712
gene3102	MutT1	45.8818	0.0654454	0.193885	0.686541	0.878614		gene3623	Rv3481c	24.648	0.0660634	0.226608	0.700704	0.842119		mannosyltransferase PimB	Rv2188c	PimB	-0.128	0.734321		transcriptional repressor	Rv1049	Rv1049	-0.131	0.715242
gene1479	Rv1422	158.144	0.0652254	0.156468	0.637103	0.859432		gene1373	Q643_01374	3.01195	0.0659607	0.354155	0.0704315	0.2085		membrane protein	Rv0008c	Rv0008c	-0.127	0.560107		polypeptide deformylase Def	Rv0429c	Def	-0.131	0.665301
gene2377	Rv2308	28.17	0.0651939	0.234722	0.707221	0.88819		gene248	Rv0238	209.542	0.0659213	0.187148	0.671822	0.824444		seryl-tRNA synthetase SerS	Rv3834c	SerS	-0.127	0.742951		endonuclease III Nth	Rv3674c	Nth	-0.131	0.733637
gene748	L5 RplE	419.984	0.064978	0.166655	0.653688	0.86357		gene2482	CysT	70.9656	0.065879	0.222744	0.711936	0.849218		transitional endoplasmic reticulum ATPase	Rv0435c	Rv0435c	-0.127	0.479347		hypothetical protein	Rv1794	Rv1794	-0.131	0.549777
gene561	Rv0539	60.3243	0.0649138	0.171186	0.663641	0.865962		gene3012	FdhD	63.7852	0.0652978	0.204269	0.680197	0.828016		cob(I)yrinic acid a%2Cc-diamide adenosyltransferase	Rv1314c	Rv1314c	-0.127	0.612517		hypothetical protein	Rv2998	Rv2998	-0.13	0.752625
gene3692	Rv3552	172.521	0.0646719	0.216574	0.69949	0.883962		gene1733	Rv1685c	12.9164	0.0652471	0.278244	0.703664	0.842645		mycolyltransferase II	Rv1288	Rv1288	-0.127	0.736353		oligopeptide-transport ABC transporter ATP-binding protein OppD	Rv1281c	OppD	-0.13	0.729181
gene3121	IlvC	390.757	0.0646115	0.156524	0.640989	0.86039		gene1445	MihF	308.793	0.0650417	0.159925	0.646129	0.80685		hypothetical protein	Rv2805	Rv2805	-0.126	0.694284		hypothetical protein	Rv0836c	Rv0836c	-0.129	0.903839
gene3943	Rv3787c	9.86566	0.064365	0.272644	0.693771	0.881289		gene3452	Rv3322c	1.95328	0.0649202	0.346166	0.402034	NA		hypothetical protein	Rv3850	Rv3850	-0.126	0.846417		arginine and alanine rich protein	Rv2802c	Rv2802c	-0.129	0.77549
gene2588	FadE19	213.886	0.064107	0.143404	0.619304	0.852182		gene706	EchA5	26.4196	0.0647552	0.26216	0.70292	0.842645		PE family protein PE2	Rv0152c	Rv0152c	-0.126	0.757724		integral membrane protein	Rv3630	Rv3630	-0.129	0.61925
gene830	Rv0793	0.993239	0.0640521	0.339298	0.362014	NA		gene669	SecE1	325.513	0.0646535	0.124936	0.603935	0.775651		oxidoreductase FdxB	Rv3554	FdxB	-0.125	0.718776		C4-dicarboxylate-transport transmembrane protein DctA	Rv2443	DctA	-0.129	0.54641
gene1337	Rv1284	25.9704	0.0640347	0.263325	0.706499	0.88819		gene2789	CeoB	72.2202	0.0644073	0.165366	0.658691	0.815139		gamma-glutamyltranspeptidase GgtB	Rv2394	GgtB	-0.125	0.658652		23S rRNA methyltransferase Erm	Rv1988	Erm	-0.129	0.590998
gene1693	Rv1645c	60.9337	0.0635472	0.196262	0.691137	0.879108		gene2719	Rv2624c	4.3712	0.0640529	0.317372	0.645215	0.80685		nitrate reductase NarX	Rv1736c	NarX	-0.125	0.94514		lysyl-tRNA synthetase 2 LysX	Rv1640c	LysX	-0.129	0.672112
gene2802	Rv2704	85.3147	0.0634781	0.178264	0.67378	0.87273		gene3446	SdhC	8.105	0.0637545	0.300684	0.683822	0.830944		transposase	Rv3770B	Rv3770B	-0.124	0.747635		beta-lactamase BlaC	Rv2068c	BlaC	-0.129	0.590499
gene664	RpmG2	33.4207	0.0633762	0.225595	0.708685	0.888709		gene3091	Rv2975c	30.8551	0.0636977	0.255355	0.715334	0.851429		glutamine-transport ABC transporter transmembrane protein	Rv0072	Rv0072	-0.124	0.628343		aspartate carbamoyltransferase PyrB	Rv1380	PyrB	-0.128	0.736216
gene3011	Rv2898c	19.5683	0.0633019	0.255812	0.71005	0.889592		gene1113	LpqV	9.31876	0.0636845	0.308358	0.660703	0.816623		sugar-transport ABC transporter integral membrane protein SugB	Rv1237	SugB	-0.124	0.719636		membrane protein	Rv2597	Rv2597	-0.128	0.61136
gene194	Rv0187	37.4102	0.0632881	0.217999	0.706645	0.88819		gene2068	Rv2005c	63.0177	0.063625	0.172413	0.670511	0.823115		HAD hydrolase%2C family IB	Rv3661	Rv3661	-0.123	0.450739		transmembrane protein	Rv3689	Rv3689	-0.128	0.797426
gene933	Rv0892	100.693	0.0630601	0.212702	0.704094	0.887057		gene3930	LipE	83.9067	0.0636216	0.20699	0.723855	0.856026		urease accessory protein UreF	Rv1851	UreF	-0.123	0.754413		hypothetical protein	Rv2813	Rv2813	-0.127	0.957229
gene3529	Rv3400	117.841	0.0630179	0.126051	0.5872	0.83435		gene2464	MbtA	24.3136	0.0636008	0.262442	0.725931	0.857632		nitronate monooxygenase	Rv0021c	Rv0021c	-0.123	0.653519		CRISPR-associated protein cas10/csm1%2C subtype III-a/mtube	Rv2823c	as10/csm1	-0.127	0.703934
gene1240	RocA	110.951	0.0629395	0.23861	0.717295	0.893249		gene83	Rv0078B	84.5021	0.0635038	0.216865	0.707934	0.845245		proteasome accessory factor C PafC	Rv2095c	PafC	-0.123	0.496729		resolvase	Rv3828c	Rv3828c	-0.127	0.876473
gene999	Rv0958	136.543	0.062895	0.140275	0.621598	0.853501		gene674	MmaA3	156.897	0.0634172	0.188561	0.69163	0.837248		hypothetical protein	Rv2778c	Rv2778c	-0.123	0.638555		PPE family protein PPE2	Rv0256c	PPE2	-0.127	0.726837
gene1860	Rv1804c	4.62984	0.0628782	0.314569	0.615517	0.851337		gene1220	LpqW	196.536	0.0633153	0.138178	0.617556	0.785375		argininosuccinate lyase ArgH	Rv1659	ArgH	-0.122	0.579498		antitoxin MazE7	Rv2063	MazE7	-0.125	0.834733
gene3422	Pcd	83.5742	0.0628696	0.175445	0.676546	0.873814		gene1131	Mca	222.32	0.0632202	0.139908	0.620869	0.787378		cell division protein%2C Z-ring complex Ib	Rv3835	Rv3835	-0.122	0.665793		cytidylate kinase Cmk	Rv1712	Cmk	-0.125	0.691094
gene1469	RibC	32.3982	0.0625039	0.215701	0.707182	0.88819		gene1988	Rv1931c	12.8874	0.0625697	0.283008	0.713169	0.849767		hydrolase	Rv1835c	Rv1835c	-0.122	0.6712		transcriptional regulator	Rv0474	Rv0474	-0.125	0.58952
gene746	L14 RplN	212.803	0.0624142	0.18759	0.689684	0.878746		gene668	Q643_00669	2.13779	0.062279	0.345163	0.284511	NA		epoxide hydrolase EphC	Rv1124	EphC	-0.122	0.633522		glycolate oxidase subunit GlcD	Rv1257c	GlcD	-0.125	0.738277
gene606	LpqN	16.0449	0.0623905	0.248348	0.708225	0.888466		gene2151	Rv2081c	52.8794	0.0622296	0.207354	0.704877	0.842645		hypothetical protein	Rv3662c	Rv3662c	-0.121	0.735636		transcriptional regulator TetR-family	Rv0144	Rv0144	-0.125	0.895008
gene3421	Rv3292	40.289	0.0623192	0.197543	0.701062	0.884803		gene3296	Rv3173c	328.244	0.0621839	0.246334	0.722244	0.854879		DNA repair protein RecO	Rv2362c	RecO	-0.119	0.647462		hypothetical protein	Rv0340	Rv0340	-0.124	0.680068
gene2742	Q643_02743	22.4899	0.0622728	0.336016	0.345364	0.659146		gene2104	Rv2037c	46.9158	0.0617222	0.220953	0.721961	0.854808		n-succinyldiaminopimelate aminotransferase DapC	Rv0858c	DapC	-0.119	0.647752		30S ribosomal protein S2 RpsB	Rv2890c	RpsB	-0.124	0.747446
gene2782	ArsA	128.468	0.0622324	0.16874	0.662258	0.86555		gene1003	Rv0961	42.1594	0.0614398	0.224465	0.738404	0.865155		methyltransferase	Rv3120	Rv3120	-0.118	0.509411		thiamine biosynthesis protein ThiC	Rv0423c	ThiC	-0.124	0.731845
gene2366	Cut2	24.6263	0.0621942	0.262895	0.727198	0.895913		gene120	HddA	40.6489	0.0614151	0.232659	0.719804	0.854099		transmembrane protein	Rv0556	Rv0556	-0.118	0.687138		thiamine biosynthesis protein ThiS	Rv0416	ThiS	-0.123	0.955011
gene397	ClpB	230.423	0.0621215	0.191677	0.690478	0.878746		gene2799	SuhB	30.4632	0.0612368	0.242541	0.729166	0.858831		hypothetical protein	Rv3771c	Rv3771c	-0.117	0.792855		malate dehydrogenase Mez	Rv2332	Mez	-0.122	0.847379
gene365	DnaJ1	385.725	0.0614505	0.171911	0.679036	0.874848		gene2337	Rv2263	34.9744	0.0606869	0.216024	0.718264	0.852695		hypothetical protein	Rv0366c	Rv0366c	-0.117	0.870376		RNA polymerase sigma factor SigK	Rv0445c	SigK	-0.122	0.767416
gene715	FusA1	2123.27	0.0613669	0.169916	0.676356	0.873814		gene1615	FrdC	1.7247	0.0604652	0.340662	0.517753	NA		PPE family protein PPE44	Rv2770c	PPE44	-0.117	0.565773		hypothetical protein	Rv1691	Rv1691	-0.122	0.591022
gene542	Rv0521	1.84961	0.0612969	0.335394	0.449968	NA		gene864	KmtR	5.38343	0.0601973	0.326937	0.631488	0.796824		30S ribosomal protein S12 RpsL	Rv0682	RpsL	-0.117	0.783901		glycine oxidase ThiO	Rv0415	ThiO	-0.122	0.677615
gene1505	Tal	233.872	0.0612249	0.131039	0.618703	0.852182		gene2357	Rv2292c	3.25902	0.0599119	0.326706	0.619078	0.785887		FkbM family methyltransferase	Rv1513	FkbM	-0.117	0.62043		lipoprotein LprO	Rv0179c	LprO	-0.122	0.789226
gene950	Rv0909	48.9033	0.0611406	0.221519	0.704437	0.887111		gene3075	Rv2961	0.744216	0.059406	0.351538	0.290792	NA		serine hydroxymethyltransferase 1 GlyA1	Rv1093	GlyA1	-0.117	0.606373		antitoxin VapB16	Rv2231B	VapB16	-0.121	0.883865
gene2487	LppR	73.9847	0.0608999	0.19027	0.695598	0.881664		gene3498	Rv3369	30.3822	0.0592153	0.22785	0.728142	0.858679		oxidoreductase	Rv2263	Rv2263	-0.117	0.549571		2-dehydropantoate 2-reductase	Rv2573	Rv2573	-0.121	0.863558
gene2393	RocD2	9.42193	0.0605955	0.271973	0.736853	0.901582		gene1851	EccD5	701.387	0.0590856	0.127154	0.624936	0.791157		PPE family protein PPE58	Rv3426	PPE58	-0.116	0.731808		transposase	Rv3827c	Rv3827c	-0.121	0.888834
gene3092	Rv2975A	19.1644	0.0604675	0.255852	0.71786	0.893249		gene625	Rv0601c	1.04463	0.0590216	0.347211	0.390508	NA		transposase	Rv1757c	Rv1757c	-0.116	0.905155		hypothetical protein	Rv0025	Rv0025	-0.12	0.673914
gene471	EchA2	11.6862	0.060402	0.267155	0.718605	0.893678		gene3717	LppH	69.7105	0.0589105	0.191356	0.713272	0.849767		hypothetical protein	Rv1378c	Rv1378c	-0.116	0.86666		PPE family protein PPE69	Rv3892c	PPE69	-0.12	0.818708
gene3091	Rv2975c	30.8551	0.060102	0.241275	0.724671	0.894757		gene3024	DacB2	37.4562	0.0588603	0.212955	0.727781	0.858517		beta-ketoacyl CoA thiolase FadA3	Rv1074c	FadA3	-0.116	0.738854		hypothetical protein	Rv3268	Rv3268	-0.12	0.611176
gene3739	LysS	136.456	0.0600791	0.171033	0.672374	0.872238		gene1257	Rv1204c	75.7434	0.0587413	0.182182	0.707703	0.845232		PPE family protein PPE57	Rv3425	PPE57	-0.115	0.815848		methoxy mycolic acid synthase 4 MmaA4	Rv0642c	MmaA4	-0.12	0.677615
gene3778	Rv3637	0.934058	0.0598399	0.337523	0.377652	NA		gene3190	Rv3071	24.2835	0.0584925	0.239984	0.736897	0.864749		toxin VapC16	Rv2231Ac	VapC16	-0.115	NA		proline iminopeptidase Pip	Rv0840c	Pip	-0.119	0.886873
gene323	Rv0311	45.7444	0.059673	0.195605	0.70179	0.885083		gene2624	Rv2532c	40.2919	0.0582611	0.215493	0.732392	0.861308		membrane protein	Rv2609c	Rv2609c	-0.114	0.577939		iojap-like ribosome-associated protein	Rv2420c	Rv2420c	-0.119	0.817947
gene2372	Rv2306B	4.15898	0.0595756	0.316422	0.62985	0.857768		gene3782	Fic	114.891	0.0581236	0.218758	0.736555	0.864613		tRNA-Arg		#N/A	-0.113	0.889483		tRNA-Gly		#N/A	-0.119	0.828426
gene1228	Rv1174c	374.981	0.0595034	0.148652	0.653608	0.86357		gene664	RpmG2	33.4207	0.0574377	0.242429	0.739869	0.865155		OmpR family two-component system sensor histidine kinase	Rv3764c	Rv3764c	-0.113	0.664021		hypothetical protein	Rv0966c	Rv0966c	-0.119	0.739503
gene721	Rv0690c	171.336	0.0594676	0.177744	0.700407	0.884446		gene3339	Rv3213c	203.863	0.0571513	0.138495	0.654459	0.812669		CDP-diacylglycerol-glycerol-3-phosphate 3-phosphatidyltransferase PgsA2	Rv1822	PgsA2	-0.113	0.697146		50S ribosomal protein L13 RplM	Rv3443c	RplM	-0.119	0.847379
gene1037	Rv0992c	39.7406	0.0594079	0.198187	0.712309	0.8907		gene2278	Rv2209	56.0435	0.0570262	0.200211	0.727155	0.858307		hypothetical protein	Rv3172c	Rv3172c	-0.113	0.805901		adenosine deaminase Add	Rv3313c	Add	-0.118	0.858164
gene1442	PyrF	25.1968	0.0594018	0.227389	0.726275	0.895871		gene3258	Rv3136A	6.92384	0.0569443	0.30774	0.701783	0.842561		phosphatidylserine decarboxylase Psd	Rv0437c	Psd	-0.113	0.628241		secreted protein	Rv0024	Rv0024	-0.117	0.648709
gene2018	ParD1	36.2704	0.0592091	0.245959	0.724311	0.894757		gene1638	Rv1592c	207.491	0.0568572	0.249743	0.745613	0.868862		hypothetical protein	Rv2751	Rv2751	-0.113	0.58011		hydrolase	Rv0669c	Rv0669c	-0.117	0.837068
gene2761	Rv2663	7.53323	0.0587722	0.293155	0.709706	0.889452		gene3545	WhiB3	81.9353	0.0568443	0.260902	0.738818	0.865155		glucanase GlgE	Rv1327c	GlgE	-0.113	0.577188		phosphoribosylaminoimidazole carboxylase ATPase subunit PurK	Rv3276c	PurK	-0.117	0.733637
gene2420	Dgt	104.953	0.058481	0.151954	0.668666	0.870446		gene830	Rv0793	0.993239	0.056531	0.346321	0.4074	NA		hypothetical protein	Rv0965c	Rv0965c	-0.112	0.71777		hypothetical protein	Rv3716c	Rv3716c	-0.117	0.686392
gene872	Q643_00873	0.876982	0.0584185	0.339749	0.353313	NA		gene1060	Pth	42.429	0.0559432	0.220125	0.73965	0.865155		transposase	Rv1041c	Rv1041c	-0.112	0.934965		polyribonucleotide nucleotidyltransferase GpsI	Rv2783c	GpsI	-0.117	0.763168
gene2535	Rv2449c	138.241	0.0583194	0.144601	0.65329	0.86357		gene1155	Rv1104	44.6713	0.0559413	0.214709	0.741769	0.865962		beta-lactamase	Rv0907	Rv0907	-0.112	0.720938		membrane protein	Rv1974	Rv1974	-0.116	0.927819
gene1439	Rv1382	18.1047	0.0582278	0.260131	0.730937	0.89807		gene1404	MbtM	311.165	0.0549077	0.182457	0.720956	0.854808		exported protein	Rv0203	Rv0203	-0.111	0.690107		transmembrane protein	Rv0128	Rv0128	-0.116	0.666687
gene1573	EpiA	99.4072	0.058162	0.159419	0.679692	0.874848		gene495	Rv0477	162.39	0.0547268	0.179232	0.721537	0.854808		chalcone synthase Pks11	Rv1665	Pks11	-0.111	0.745375		lipase LipH	Rv1399c	LipH	-0.116	0.797386
gene907	MoaE2	37.0271	0.058131	0.194859	0.714492	0.891662		gene1536	Rv1478	77.4664	0.0546977	0.20387	0.741649	0.865962		transposase	Rv2014	Rv2014	-0.11	NA		mycolyltransferase antigen 85B	Rv1866	85B	-0.116	0.811454
gene3214	Rv3095	176.299	0.0580795	0.227956	0.735135	0.901293		gene1909	UreD	21.9468	0.0544007	0.259534	0.758551	0.876443		6-phosphogluconolactonase DevB (6PGL)	Rv1445c	DevB	-0.11	0.597885		transcriptional regulator	Rv0891c	Rv0891c	-0.116	0.69878
gene301	EspG3	1228.69	0.0579978	0.163997	0.686736	0.878614		gene1588	Pks5	304.806	0.0541408	0.182547	0.747316	0.870317		O-antigen/lipopolysaccharide-transport ABC transporter integral membrane protein RfbD	Rv3783	RfbD	-0.11	0.564275		alternative RNA polymerase sigma factor SigJ	Rv3328c	SigJ	-0.116	0.720927
gene4033	EspI	366.896	0.0579412	0.146252	0.659168	0.865219		gene4052	EccB2	46.9647	0.0539623	0.19575	0.74034	0.865347		cystathionine beta-lyase	Rv0075	Rv0075	-0.11	0.696834		hypothetical protein	Rv2083	Rv2083	-0.116	0.751194
gene3554	PPE57	95.1584	0.0576929	0.231122	0.72798	0.896533		gene1920	Rv1864c	33.7941	0.0537641	0.223842	0.75399	0.873317		N-acyl-L-amino acid amidohydrolase AmiA1	Rv3305c	AmiA1	-0.11	0.6779		nucleoside diphosphate kinase NdkA	Rv2445c	NdkA	-0.115	0.681472
gene2199	CysQ	219.734	0.0576269	0.156175	0.685359	0.877873		gene3996	Rv3840	23.844	0.0537015	0.293838	0.733331	0.862147		cation-transporter P-type ATPase CtpB	Rv0103c	CtpB	-0.11	0.572511		transposase	Rv1757c	Rv1757c	-0.114	0.915419
gene3987	Rv3831	14.4324	0.0571575	0.244834	0.740665	0.903212		gene554	PE_PGRS6	40.7012	0.0534458	0.246596	0.759313	0.876571		thiosulfate sulfurtransferase SseA	Rv3283	SseA	-0.11	0.565773		hypothetical protein	Rv1879	Rv1879	-0.114	0.735593
gene488	PcaA	26.2738	0.0566389	0.229999	0.73891	0.901597		gene2984	VapB43	17.349	0.0533193	0.251005	0.758746	0.876443		methylmalonyl-CoA epimerase	Rv1322A	Rv1322A	-0.11	0.687158		30S ribosomal protein S15 RpsO	Rv2785c	RpsO	-0.114	0.607173
gene3081	Rv2966c	28.045	0.0564593	0.238727	0.737719	0.901582		gene3829	Q643_03830	0.666414	0.0529765	0.350103	0.172061	NA		toxin RelK	Rv3358	RelK	-0.109	0.923763		PE family protein PE7	Rv0916c	PE7	-0.113	0.850138
gene40	Rv0038	183.033	0.056433	0.139589	0.659317	0.865219		gene509	RegX3	161.86	0.0529069	0.160148	0.716993	0.85261		PE family protein PE32	Rv3622c	PE32	-0.109	0.895523		toxin VapC41	Rv2602	VapC41	-0.112	0.813662
gene3204	Rv3085	30.2729	0.056221	0.2662	0.737998	0.901582		gene379	Rv0366c	15.7703	0.0525173	0.253628	0.76414	0.879945		arsenic-transport integral membrane protein ArsB1	Rv2685	ArsB1	-0.109	0.489553		exported alanine and valine rich protein	Rv2668	Rv2668	-0.111	0.869301
gene4013	Rv3857c	75.6777	0.0561832	0.185599	0.715176	0.891837		gene3076	Rv2962c	54.7471	0.0519657	0.227528	0.768691	0.881597		hypothetical protein	Rv1961	Rv1961	-0.109	0.776978		transmembrane protein	Rv0476	Rv0476	-0.111	0.779535
gene702	LpqP	110.549	0.0560845	0.149918	0.677838	0.874079		gene2220	FtsZ	574.019	0.0515118	0.143782	0.697717	0.839502		PPE family protein PPE54	Rv3343c	PPE54	-0.109	0.71983		DNA-binding protein HupB	Rv2986c	HupB	-0.111	0.823317
gene3605	Rv1580c	2.79757	0.0558509	0.315808	0.669101	0.870624		gene1288	LpqY	80.6978	0.0512209	0.166021	0.721566	0.854808		hypothetical protein	Rv2375	Rv2375	-0.108	0.701066		hypothetical protein	Rv0789c	Rv0789c	-0.11	0.932487
gene87	Rv0082	12.343	0.0557199	0.278858	0.727198	0.895913		gene3183	Mmr	14.1259	0.0512074	0.311734	0.717975	0.852695		lipoprotein LppR	Rv2403c	LppR	-0.108	0.644958		transcriptional repressor Mce3R	Rv1963c	Mce3R	-0.11	0.762228
gene939	Rv0898c	48.1943	0.0556176	0.206122	0.732793	0.899572		gene1632	Rv1571	13.9936	0.0510082	0.283979	0.760272	0.877413		YihY family protein	Rv2707	Rv2707	-0.108	0.728607		hypothetical protein	Rv1825	Rv1825	-0.11	0.79962
gene2484	Rv2401	1.15927	0.0555312	0.334991	0.510834	NA		gene527	MmpS2	48.0349	0.0508579	0.214679	0.76141	0.878462		PE-PGRS family protein PE_PGRS23	Rv1243c	PE_PGRS23	-0.107	0.843851		transcriptional regulator BlaI	Rv1846c	BlaI	-0.11	0.720927
gene3415	SigF	42.6421	0.0554302	0.193645	0.731101	0.89807		gene1841	Rv1786	7.10074	0.0508059	0.312308	0.727144	0.858307		resolvase	Rv0921	Rv0921	-0.107	0.8481		transcriptional regulator	Rv0273c	Rv0273c	-0.109	0.811825
gene2099	Rv2032	0.882076	0.0553805	0.332104	0.526697	NA		gene829	Rv0792c	26.8427	0.0507866	0.245975	0.776642	0.884855		PE family protein PE25	Rv2431c	PE25	-0.107	0.737424		hypothetical protein	Rv0499	Rv0499	-0.109	0.677615
gene3544	Rv3415c	16.8304	0.0553741	0.246592	0.743756	0.904303		gene2365	Rv2300c	20.3156	0.0505351	0.257429	0.77338	0.883888		ferredoxin-dependent sulfite reductase SirA	Rv2391	SirA	-0.106	0.734698		membrane protein	Rv1401	Rv1401	-0.109	0.776203
gene3286	Rv3163c	39.2016	0.0552776	0.206984	0.734964	0.901293		gene2251	Rv2183c	78.3609	0.0504163	0.177826	0.742276	0.866289		hypothetical protein	Rv3440c	Rv3440c	-0.106	0.823243		universal stress protein	Rv2028c	Rv2028c	-0.108	0.884212
gene881	Pip	29.4468	0.0551914	0.245182	0.743872	0.904303		gene19	PstP	325.101	0.0503733	0.118036	0.64499	0.80685		UDP-glucose 6-dehydrogenase UdgA	Rv0322	UdgA	-0.106	0.833082		preprotein translocase subunit SecE2	Rv0379	SecE2	-0.108	0.893335
gene2703	Rv2609c	138.594	0.0545099	0.156165	0.690624	0.878746		gene2706	PgsA1	61.4211	0.0502447	0.219625	0.761851	0.878706		hypothetical protein	Rv1874	Rv1874	-0.106	0.738082		cell wall hydrolase	Rv2719c	Rv2719c	-0.108	0.888522
gene3260	PflA	49.2572	0.0544245	0.19784	0.748103	0.905325		gene3641	Mce4A	117.859	0.0502263	0.182561	0.741011	0.865867		aspartate-semialdehyde dehydrogenase Asd	Rv3708c	Asd	-0.106	0.566927		hypothetical protein	Rv2797c	Rv2797c	-0.107	0.80705
gene2237	Rv2169c	62.2967	0.0543581	0.201243	0.744901	0.904303		gene2744	Q643_02745	19.5434	0.0502061	0.339972	0.48224	0.68623		serine hydroxymethyltransferase GlyA2	Rv0070c	GlyA2	-0.105	0.801926		transcriptional regulator	Rv3840	Rv3840	-0.106	0.814106
gene2031	Rv1972	4.2099	0.0543545	0.316449	0.656524	0.864865		gene3632	Rv3490	721.725	0.0500644	0.146968	0.707672	0.845232		hypothetical protein	Rv3714c	Rv3714c	-0.104	0.908864		PPE family protein PPE67	Rv3739c	PPE67	-0.106	0.875953
gene3150	Rv3032A	10.6574	0.0542155	0.281139	0.736776	0.901582		gene199	Rv0192	226.516	0.0496891	0.138611	0.697775	0.839502		13E12 repeat family protein	Rv0515	Rv0515	-0.104	0.906523		DNA-damage-inducible protein P DinP	Rv3204	DinP	-0.106	0.80451
gene941	Rv0900	4.16104	0.05402	0.304124	0.679678	0.874848		gene1035	Rv0990c	26.3754	0.0493597	0.282433	0.76703	0.881322		hypothetical protein	Rv3672c	Rv3672c	-0.104	0.738174		transposase	Rv0755A	Rv0755A	-0.106	0.82071
gene14	TrpG	91.467	0.0536313	0.157219	0.694361	0.881455		gene2116	Rv2049c	16.7733	0.0493193	0.260705	0.78134	0.887834		glucose-1-phosphate thymidylyltransferase RmlA	Rv0334	RmlA	-0.104	0.674964		exported or membrane protein	Rv2972c	Rv2972c	-0.105	0.874523
gene2283	EphD	291.059	0.0532963	0.141455	0.68173	0.876656		gene3526	PhyA	27.8347	0.049259	0.235236	0.776545	0.884855		peptide chain release factor 2 PrfB	Rv3105c	PrfB	-0.104	0.787263		3-demethylubiquinone-9 3-methyltransferase	Rv3030	Rv3030	-0.105	0.789942
gene9	Rv0008c	18.2458	0.053281	0.231122	0.74994	0.90669		gene2219	Rv2149c	153.869	0.0489506	0.157915	0.730212	0.859552		glycosyltransferase	Rv1500	Rv1500	-0.104	0.810604		hypothetical protein	Rv2423	Rv2423	-0.104	0.822733
gene1723	Cmr	7.96173	0.0532605	0.289471	0.729631	0.897126		gene1875	BacA	57.7681	0.0488958	0.21053	0.765395	0.880451		hypothetical protein	Rv0910	Rv0910	-0.104	0.798088		ESX-2 secretion system protein EccB2	Rv3895c	EccB2	-0.104	0.688331
gene576	BpoC	55.8664	0.0530727	0.209662	0.755394	0.908563		gene2384	Rv2312	5.7121	0.0488808	0.314915	0.737523	0.864954		hydrogenase nickel incorporation protein HypB	Rv2856A	HypB	-0.104	NA		ESAT-6 like protein EsxF	Rv3905c	EsxF	-0.103	0.874197
gene3441	Rv3312c	23.7501	0.0529997	0.273572	0.743974	0.904303		gene3103	HupB	795.963	0.0486408	0.145932	0.715768	0.851682		hypothetical protein	Rv2598	Rv2598	-0.103	0.807723		DegV family EDD domain-containing protein	Rv2417c	Rv2417c	-0.103	0.600031
gene2354	Cdh	124.245	0.0529964	0.188009	0.744001	0.904303		gene3913	Rv3762c	82.0442	0.0485046	0.187814	0.762619	0.879063		antitoxin VapB6	Rv0657c	VapB6	-0.103	0.806561		hypothetical protein	Rv2513	Rv2513	-0.102	0.770974
gene3814	Rv3671c	171.8	0.0528572	0.162796	0.707978	0.888448		gene1199	MmpL13a	15.7597	0.0481707	0.267961	0.776365	0.884855		AP-4-A phosphorylase	Rv2613c	AP-4-A	-0.103	0.667922		hypothetical protein	Rv3594	Rv3594	-0.102	0.803195
gene1075	KdpD	50.9545	0.0527897	0.185859	0.728727	0.897003		gene262	NirB	190.441	0.0480948	0.295571	0.718398	0.852695		adenine phosphoribosyltransferase Apt	Rv2584c	Apt	-0.103	0.907306		PE-PGRS family protein PE_PGRS30	Rv1651c	PE_PGRS30	-0.102	0.758264
gene3186	Q643_03187	5.33767	0.0527341	0.328519	0.546268	0.811362		gene656	RecB	41.6747	0.047996	0.198024	0.768725	0.881597		fumarate reductase FrdA	Rv1552	FrdA	-0.102	0.869467		membrane protein	Rv3395A	Rv3395A	-0.101	0.905207
gene3618	Rv3476c	18.4317	0.0522365	0.253045	0.759899	0.910976		gene4055	Rv3898c	29.3334	0.0478445	0.228555	0.778987	0.886473		glutamine-transport ABC transporter transmembrane protein	Rv2563	Rv2563	-0.102	0.71348		3-phosphoshikimate 1-carboxyvinyltransferase AroA	Rv3227	AroA	-0.101	0.665809
gene2824	DapF	123.319	0.0521055	0.164809	0.733307	0.899914		gene1929	Rv1873	2.65849	0.0478245	0.327917	0.668225	NA		serine/threonine-protein kinase PknF	Rv1746	PknF	-0.102	0.720938		6-phosphogluconolactonase DevB (6PGL)	Rv1445c	DevB	-0.101	0.675441
gene429	ThiE	14.9568	0.051589	0.24971	0.770304	0.915057		gene2935	Rv2826c	48.4409	0.0476856	0.214333	0.776098	0.884855		hypothetical protein	Rv2309A	Rv2309A	-0.102	0.922615		alanine and proline rich protein	Rv3903c	Rv3903c	-0.1	0.756576
gene169	Rv0163	13.4526	0.0514594	0.270173	0.754772	0.908563		gene1490	Rv1433	37.9694	0.0470892	0.250793	0.789982	0.892239		MCE-family protein Mce1B	Rv0170	Mce1B	-0.101	0.732466		CDP-diacylglycerol-serine O-phosphatidyltransferase PssA	Rv0436c	PssA	-0.099	0.734601
gene4044	EccD2	93.4765	0.0514465	0.162837	0.718671	0.893678		gene848	YgfZ	127.8	0.046962	0.18348	0.764776	0.880227		helicase	Rv3649	Rv3649	-0.101	0.713373		hypothetical protein	Rv1357c	Rv1357c	-0.098	0.934957
gene3010	Rv2897c	17.5623	0.0513556	0.2713	0.755344	0.908563		gene3969	Rv3813c	71.2616	0.0468814	0.201849	0.78164	0.887912		hypothetical protein	Rv3438	Rv3438	-0.101	0.684079		sigma-70 family RNA polymerase sigma factor SigI	Rv1189	SigI	-0.098	0.822898
gene1135	Rv1086	115.017	0.0510789	0.169887	0.72883	0.897003		gene1705	ArgR	65.309	0.0466977	0.236637	0.785712	0.890427		arabinofuranosyltransferase AftA	Rv3792	AftA	-0.101	0.711622		cell division protein DivIC	Rv1024	DivIC	-0.098	0.668638
gene2294	CaeA	348.417	0.0510202	0.129499	0.676501	0.873814		gene4017	Rv3860	36.3054	0.0465065	0.214654	0.787225	0.891321		DNA-binding protein HupB	Rv2986c	HupB	-0.1	0.815898		acetolactate synthase small subunit IlvN	Rv3002c	IlvN	-0.098	0.841723
gene1635	BioB	182.133	0.0509936	0.137804	0.684784	0.877873		gene1759	ScpB	108.348	0.0462388	0.170547	0.755589	0.87454		universal stress protein	Rv2623	Rv2623	-0.1	0.919399		membrane protein	Rv2553c	Rv2553c	-0.098	0.838102
gene870	Q643_00871	16.7917	0.0507817	0.332502	0.510921	0.78627		gene1411	Rv1351	15.254	0.0462028	0.270978	0.786954	0.891321		elongation factor G FusA1	Rv0684	FusA1	-0.099	0.806561		ribosome maturation factor RimM	Rv2907c	RimM	-0.097	0.87079
gene2443	AmiA2	58.4652	0.0507029	0.202561	0.753528	0.908563		gene1599	AnsA	53.5488	0.0460265	0.183394	0.76543	0.880451		penicillin-binding protein PbpA	Rv0016c	PbpA	-0.099	0.609148		transmembrane serine/threonine-protein kinase B PknB	Rv0014c	PknB	-0.097	0.672112
gene1817	Rv1761c	15.3275	0.0506106	0.24522	0.764173	0.914244		gene425	PknG	288.425	0.0456921	0.149053	0.732298	0.861308		acyl-CoA thioester hydrolase	Rv0163	Rv0163	-0.099	0.852832		thymidylate kinase Tmk	Rv3247c	Tmk	-0.096	0.843595
gene2308	Rv2237	49.5513	0.050451	0.183692	0.747794	0.90526		gene1145	DesA2	1810.24	0.0450833	0.183814	0.773966	0.884171		hydroxyacylglutathione hydrolase	Rv0634c	Rv0634c	-0.099	0.595799		polyphosphate kinase Ppk2	Rv3232c	Ppk2	-0.096	0.814106
gene2676	RelA	699.953	0.0502784	0.12381	0.629661	0.857768		gene3228	AgpS	41.32	0.0450787	0.222249	0.794375	0.893626		lipoprotein LpqO	Rv0604	LpqO	-0.099	0.737424		GTP-binding protein TypA/BipA	Rv1165	TypA/BipA	-0.096	0.768734
gene1677	RpsA	1749.25	0.0500914	0.132365	0.678408	0.87452		gene3524	Rv3395A	2.25905	0.0449319	0.326179	0.70764	NA		hypothetical protein	Rv0814c	Rv0814c	-0.099	0.680634		translation initiation factor IF-1 InfA	Rv3462c	InfA	-0.096	0.822707
gene906	Mog	68.3294	0.0500003	0.189111	0.757672	0.909443		gene2156	Rv2086	4.59027	0.0448075	0.310328	0.753306	0.873014		undecaprenyl-diphosphatase	Rv2136c	Rv2136c	-0.098	0.792855		antitoxin VapB14	Rv1952	VapB14	-0.095	0.878566
gene1879	Rv1823	54.4607	0.0497817	0.175395	0.738391	0.901582		gene2343	Rv2269c	0.437753	0.0447772	0.349606	0.23198	NA		transcriptional regulator	Rv0135c	Rv0135c	-0.098	0.69118		transposase	Rv3386	Rv3386	-0.095	0.841723
gene1461	Rv1404	326.173	0.049293	0.18568	0.738812	0.901597		gene1778	Rv1726	1.81797	0.044636	0.338295	0.579043	NA		transmembrane protein	Rv2434c	Rv2434c	-0.098	0.772071		PE-PGRS family protein PE_PGRS61	Rv3653	PE_PGRS61	-0.094	0.907349
gene90	HycP	7.5857	0.0490283	0.320799	0.648631	0.861621		gene2796	Rv2698	26.8543	0.0445184	0.261037	0.789907	0.892239		hypothetical protein	Rv3845	Rv3845	-0.098	0.892142		hypothetical protein	Rv1944c	Rv1944c	-0.094	0.849843
gene1768	Rv1719	13.531	0.0490045	0.261197	0.772669	0.91585		gene155	Rv0150c	1.19626	0.0444896	0.339306	0.534507	NA		hypothetical protein	Rv2514c	Rv2514c	-0.097	0.884041		lipoprotein LprD	Rv1343c	LprD	-0.094	0.83109
gene3954	Rv3798	3.41323	0.0488562	0.31304	0.684443	0.877873		gene1796	PknE	160.825	0.0442987	0.150281	0.747607	0.870392		cytochrome P450 143 Cyp143	Rv1785c	Cyp143	-0.097	0.699321		methionine aminopeptidase MapA	Rv0734	MapA	-0.094	0.652383
gene2054	MazE6	10.0411	0.0486009	0.278489	0.764903	0.914244		gene3193	Rv3074	161.584	0.0438462	0.227028	0.801084	0.897675		hypothetical protein	Rv3256c	Rv3256c	-0.096	0.705034		mycolic acid synthase UmaA	Rv0469	UmaA	-0.094	0.747976
gene3152	Rv3034c	183.898	0.0485918	0.125223	0.682762	0.876656		gene33	Rv0031	1.17573	0.0438405	0.341515	0.40562	NA		DNA polymerase III delta subunit	Rv2413c	Rv2413c	-0.096	0.720571		cell division transmembrane protein FtsK	Rv2748c	FtsK	-0.094	0.834733
gene3300	Rv3177	9.85017	0.0485382	0.309967	0.712803	0.8907		gene1187	PPE16	24.4075	0.043819	0.242831	0.800377	0.897675		hypothetical protein	Rv1498A	Rv1498A	-0.096	0.73588		oxidoreductase	Rv3353c	Rv3353c	-0.093	0.924496
gene761	SerA2	9.59602	0.0483035	0.279949	0.76805	0.914918		gene2756	Rv2658c	5.46654	0.043681	0.313007	0.753027	0.873014		peroxidoxin BcpB	Rv1608c	BcpB	-0.096	0.739982		transmembrane protein	Rv2434c	Rv2434c	-0.093	0.813409
gene489	Rv0471c	58.4759	0.0482787	0.202529	0.762136	0.912802		gene3631	Rv3489	104.037	0.0435707	0.215567	0.80473	0.900518		transposase	Rv1756c	Rv1756c	-0.096	0.941209		membrane protein	Rv1624c	Rv1624c	-0.093	0.874197
gene3578	EccC4	7.20152	0.0479587	0.28437	0.758954	0.910698		gene2033	Rv1974	0.797128	0.0434725	0.34243	0.484318	NA		hypothetical protein	Rv1949c	Rv1949c	-0.095	0.911447		ESX-2 secretion system protein EccC2	Rv3894c	EccC2	-0.092	0.653102
gene1099	Rv1051c	0.902523	0.0478263	0.334941	0.521591	NA		gene1132	Rv1083	36.6761	0.043452	0.208328	0.787883	0.89157		N utilization substance protein NusB; overlaps another CDS with the same product name	Rv2532c	Rv2532c	-0.095	0.780501		prophage PhiRv2 protein	Rv2656c	Rv2656c	-0.091	0.95529
gene3830	Cyp137	96.4727	0.0478261	0.150631	0.724418	0.894757		gene2466	MbtI	130.727	0.0432367	0.236942	0.805048	0.900518		ESAT-6 like protein EsxF	Rv3905c	EsxF	-0.095	0.862173		hypothetical protein	Rv0310c	Rv0310c	-0.091	0.858422
gene3490	Rv3361c	41.3888	0.0477894	0.207237	0.769149	0.914963		gene497	Rv0479c	338.81	0.0430941	0.167306	0.767106	0.881322		cutinase Cut1	Rv1758	Cut1	-0.095	0.810524		UMF1 family MFS transporter	Rv2508c	UMF1	-0.091	0.819571
gene665	HadA	227.906	0.0476117	0.160912	0.734461	0.901042		gene1120	EchA9	78.8778	0.04303	0.167196	0.764259	0.879945		membrane protein; overlaps another CDS with the same product name	Rv1362c	Rv1362c	-0.095	0.658558		hypothetical protein	Rv0498	Rv0498	-0.091	0.811454
gene1756	SulP	225.12	0.0475075	0.159047	0.737249	0.901582		gene2131	MazF7	4.677	0.0426945	0.320487	0.743876	0.867101		transmembrane protein	Rv0128	Rv0128	-0.094	0.699053		hypothetical protein	Rv1111c	Rv1111c	-0.091	0.838468
gene2335	Rv2261c	4.17564	0.0472634	0.300703	0.742116	0.903903		gene3094	ThiL	170.055	0.0418845	0.216365	0.805875	0.900767		competence protein ComEA	Rv2415c	ComEA	-0.094	0.780501		ESAT-6-like protein esxM		#N/A	-0.091	0.914999
gene2901	MazE9	6.39085	0.0472257	0.302249	0.732371	0.899342		gene2450	Rv2370c	9.32631	0.0418465	0.304245	0.778837	0.886473		hypothetical protein	Rv0966c	Rv0966c	-0.093	0.77803		3-oxoacyl-[acyl-carrier-protein] synthase 1 KasA	Rv2245	KasA	-0.091	0.87079
gene1160	Rv1109c	342.137	0.0471833	0.157916	0.746177	0.904993		gene634	Rv0609A	33.2598	0.0418411	0.230904	0.812988	0.905833		phosphate-transport ABC transporter ATP-binding protein PhoT	Rv0820	PhoT	-0.093	0.775638		aminoglycoside 2'-N-acetyltransferase Aac	Rv0262c	Aac	-0.09	0.703272
gene3975	Rv3819	16.308	0.047166	0.249654	0.781566	0.918955		gene1300	RelB	25.0142	0.0418398	0.25141	0.822119	0.910388		hypothetical protein	Rv2185c	Rv2185c	-0.092	0.747743		hypothetical protein	Rv3259	Rv3259	-0.089	0.869178
gene444	Def	45.5113	0.0471557	0.190193	0.76586	0.914244		gene3040	Rv2926c	162.163	0.041764	0.159012	0.768087	0.881597		transferase	Rv3631	Rv3631	-0.091	0.830349		endonuclease VIII Nei	Rv3297	Nei	-0.089	0.924525
gene4001	Rv3845	1.83186	0.047057	0.318224	0.689417	NA		gene1256	Rv1203c	12.5937	0.0415394	0.286343	0.80147	0.897675		cobalamin biosynthesis transmembrane protein CobD	Rv2236c	CobD	-0.091	0.791965		transmembrane protein	Rv2366c	Rv2366c	-0.089	0.866098
gene3779	Rv3638	0.638733	0.0468033	0.338356	0.46982	NA		gene3128	Rv3008	55.3381	0.0411578	0.206708	0.803959	0.900199		transmembrane transporter MmpL1	Rv0402c	MmpL1	-0.091	0.747635		membrane protein MmpS2	Rv0506	MmpS2	-0.089	0.864254
gene1652	HisI	19.8956	0.0465588	0.248646	0.786991	0.919104		gene2389	UspB	1.62934	0.0409202	0.338038	0.646016	NA		thioredoxin TrxA	Rv1470	TrxA	-0.091	0.841395		integral membrane protein	Rv3271c	Rv3271c	-0.089	0.776067
gene306	Tam	10.5943	0.0465059	0.254627	0.784191	0.919104		gene1065	Q643_01066	2.07779	0.040759	0.340381	0.442514	NA		transcriptional regulator TetR-family	Rv2912c	Rv2912c	-0.09	0.872667		trehalose-6P synthase	Rv3490	Rv3490	-0.089	0.726837
gene2695	VapB41	34.4183	0.0463222	0.245455	0.790737	0.920326		gene2937	Rv2828c	10.0733	0.0402064	0.301943	0.790944	0.892239		cell division protein RodA	Rv0017c	RodA	-0.09	0.656395		hypothetical protein	Rv3071	Rv3071	-0.088	0.798817
gene4023	EspG1	325.124	0.0462417	0.166444	0.745488	0.904443		gene3300	Rv3177	9.85017	0.0399914	0.319273	0.752713	0.873014		MCE-associated membrane protein; overlaps another CDS with the same product name	Rv0175	Rv0175	-0.089	0.697828		two-component system transcriptional regulator PrrA	Rv0903c	PrrA	-0.088	0.784067
[truncated: 2,428 more rows]

## Sheet: Figure 3
Figure 3a (representative graph) Cholesterol					Percent Inhibition Values
Cmpd Molar	Control		10 uM Gallium		20 uM Gallium		40 uM Gallium
[truncated: 44 more rows]

## Sheet: Figure 4
Figure 4b (summary graph)					Normalized CPM Values
[truncated: 15 more rows]

## Sheet: Figure 5
Figure 5a (summary graph) OADC					OD600 Values						vs DMSO P Values
[truncated: 15 more rows]
